# Supplementary material for: Recycled Household Ash in Rice Paddies of Bangladesh for Sustainable Production of Rice Without Altering Grain Arsenic and Cadmium
Source: Expo Health. 2023 Feb 9;16(1):87–99. doi: 10.1007/s12403-023-00539-y (PMC10830805; doi:10.1007/s12403-023-00539-y)
Supplement: Supplementary file 2 — Supplementary file2 (XLSX 29 KB) [file 12403_2023_539_MOESM2_ESM.xlsx]

## Sheet: Table S6a
Table S6a : QualityStatistics for 16S rRNA sequence data (Qiime2)
SampleID (sample names based on fastq file name)	input	filtered	denoised	merged	non-chimeric
PN0086A.Exp2.Soil.12.S5.L001	241932	225849	208835	188117	186656
PN0086A.Exp2.Soil.13.S6.L001	232700	217211	199981	177168	174932
PN0086A.Exp2.Soil.14.S7.L001	185468	173603	160210	143061	142478
PN0086A.Exp2.Soil.15.S8.L001	142052	132621	122622	108765	108222
PN0086A.Exp2.Soil.16.S9.L001	117812	110709	101028	88772	88453
PN0086A.Exp2.Soil.2.S1.L001	278854	259925	242335	220359	218229
PN0086A.Exp2.Soil.25.S10.L001	211496	190815	177818	157731	155735
PN0086A.Exp2.Soil.26.S11.L001	113424	106137	98200	88913	88445
PN0086A.Exp2.Soil.27.S12.L001	174949	162101	150245	133152	131124
PN0086A.Exp2.Soil.29.S13.L001	154605	145841	133108	117046	116313
PN0086A.Exp2.Soil.30.S14.L001	126529	119155	109771	97047	96587
PN0086A.Exp2.Soil.32.S15.L001	133609	124968	114344	100288	99941
PN0086A.Exp2.Soil.33.S16.L001	132046	123078	113312	99095	98651
PN0086A.Exp2.Soil.35.S17.L001	245300	228005	211942	190882	189617
PN0086A.Exp2.Soil.36.S18.L001	157315	146423	135490	119774	119093
PN0086A.Exp2.Soil.39.S19.L001	164310	150404	138680	123502	122289
PN0086A.Exp2.Soil.4.S2.L001	233344	218274	201956	181215	180189
PN0086A.Exp2.Soil.40.S20.L001	153323	138909	127737	110546	109840
PN0086A.Exp2.Soil.42.S21.L001	221452	204285	189652	173191	170905
PN0086A.Exp2.Soil.45.S22.L001	196978	183263	170881	152393	150026
PN0086A.Exp2.Soil.47.S23.L001	239643	224321	207572	186298	184984
PN0086A.Exp2.Soil.48.S24.L001	146317	134319	123211	107346	106509
PN0086A.Exp2.Soil.49.S25.L001	258033	238832	222387	198380	195705
PN0086A.Exp2.Soil.52.S26.L001	195045	182791	169565	152440	151507
PN0086A.Exp2.Soil.53.S27.L001	144941	134313	122592	108572	107963
PN0086A.Exp2.Soil.6.S3.L001	231148	213419	198031	181469	179205
PN0086A.Exp2.Soil.7.S4.L001	253882	233680	216065	195453	192760
PN0086A.Soil.1.S1.L001	230259	206801	192993	172414	170695
PN0086A.Soil.10.S6.L001	208600	181584	169154	145449	143477
PN0086A.Soil.11.S7.L001	200630	181547	169376	149759	149241
PN0086A.Soil.17.S8.L001	262243	233645	220782	198139	197033
PN0086A.Soil.18.S9.L001	216934	196824	184139	165224	164490
PN0086A.Soil.19.S10.L001	226702	200867	188278	167352	164988
PN0086A.Soil.20.S11.L001	259060	233008	221815	204773	203149
PN0086A.Soil.21.S12.L001	269629	240726	227612	204297	200515
PN0086A.Soil.22.S13.L001	170534	153802	142583	123724	122970
PN0086A.Soil.23.S14.L001	165478	149026	139491	123307	122449
PN0086A.Soil.24.S15.L001	172908	155886	144612	126718	126125
PN0086A.Soil.28.S16.L001	209635	186627	175383	155411	154620
PN0086A.Soil.3.S2.L001	240177	216957	202659	179897	178822
PN0086A.Soil.31.S17.L001	282525	244839	231576	205426	203871
PN0086A.Soil.34.S18.L001	294622	257646	245147	219799	218360
PN0086A.Soil.37.S19.L001	281909	239294	226398	201794	199442
PN0086A.Soil.38.S20.L001	239345	205211	192961	167135	166032
PN0086A.Soil.41.S21.L001	179309	152499	143438	126430	124852
PN0086A.Soil.43.S22.L001	189773	162108	152641	132278	130281
PN0086A.Soil.44.S23.L001	185393	161714	150457	129456	128697
PN0086A.Soil.46.S24.L001	181292	153529	143807	123610	122568
PN0086A.Soil.5.S3.L001	252158	223567	210688	191469	188939
PN0086A.Soil.50.S25.L001	218271	200639	186432	164940	162797
PN0086A.Soil.51.S26.L001	214870	200051	186404	168036	167023
PN0086A.Soil.54.S27.L001	167883	137448	127763	108020	107417
PN0086A.Soil.8.S4.L001	239011	212272	198059	176700	174252
PN0086A.Soil.9.S5.L001	192310	172104	160215	140419	139483
Soil-12.S42.L001	198370	186641	164837	146071	144599
Soil-13.S52.L001	124677	117775	104756	90391	89576
Soil-14.S62.L001	196357	184495	162583	142997	142355
Soil-15.S72.L001	169155	159281	141867	126096	125501
Soil-16.S2.L001	90328	85855	77170	67711	67299
Soil-2.S1.L001	190822	181103	162554	145404	144291
Soil-25.S13.L001	180244	166213	146436	126829	125546
Soil-26.S23.L001	132542	124740	111956	99718	98848
Soil-27.S33.L001	207096	194144	173640	152727	150483
Soil-29.S43.L001	143298	135842	121042	107359	106541
Soil-30.S53.L001	185668	174688	155933	138217	137096
Soil-32.S63.L001	178462	167454	147517	128757	128249
Soil-33.S73.L001	127645	120597	107377	93164	92727
Soil-35.S3.L001	168045	156822	136144	118000	117307
Soil-36.S14.L001	130320	120704	103713	89830	89266
Soil-39.S24.L001	135183	124730	106985	91703	91050
Soil-4.S12.L001	105440	100176	87057	72593	72254
Soil-40.S34.L001	135464	126529	112897	95460	94981
Soil-42.S44.L001	226396	211922	187122	167126	165817
Soil-45.S54.L001	116632	110061	96133	81056	79835
Soil-47.S64.L001	207054	194864	173786	154814	153692
Soil-48.S74.L001	165207	153787	137118	119245	118186
Soil-49.S4.L001	100490	94287	82662	69624	68737
Soil-52.S15.L001	58755	55769	48444	39919	39732
Soil-53.S25.L001	84367	79174	68955	58855	58438
Soil-6.S22.L001	142476	133754	117927	103443	102581
Soil-7.S32.L001	189632	176374	155442	136591	134840
Soil.1.S1	298341	278161	252035	227009	223852
Soil.10.S52	287827	268745	247964	225332	223436
Soil.11.S62	302076	283280	261659	240267	238367
Soil.17.S72	297536	275953	255994	233998	231424
Soil.18.S2	135630	126306	114132	101276	100633
Soil.19.S13	178827	166618	149205	131016	129180
Soil.20.S23	188413	175139	157856	141699	140479
Soil.21.S33	209233	194194	174690	154347	152684
Soil.22.S43	165643	155040	139463	122103	121304
Soil.23.S53	173869	162206	144957	126971	125478
Soil.24.S63	263842	245214	219586	198623	196756
Soil.28.S73	308354	288499	264165	240984	239184
Soil.3.S12	313130	292204	267413	243993	241343
Soil.31.S3	232864	217062	197266	174849	172995
Soil.34.S14	251025	234607	215048	196049	194765
Soil.37.S24	241992	225934	205737	182124	179462
Soil.38.S34	218196	202321	184567	165534	163873
Soil.41.S44	204690	190639	171415	149872	148686
Soil.43.S54	363012	334872	305116	275664	271255
Soil.44.S64	197590	184022	169655	154981	153511
Soil.46.S74	264050	243122	224511	203440	201833
Soil.5.S22	371683	347692	318606	287173	283679
Soil.50.S4	179503	168238	150564	132801	131996
Soil.51.S15	134516	125244	111986	99187	98968
Soil.54.S25	161436	147436	134808	118117	117365
Soil.8.S32	270514	252151	233667	216595	214358
Soil.9.S42	282558	263775	239087	213692	210287
Total	21624442	19869927	18205638	16194347	16045926
Mean	200226	183981	168571	149948	148573

## Sheet: Table S6b
Table S6b: Metadata for 16S rRNA amplicon data
SampleID (as seen in Table S5 for annotation of samples in normalised genus level count table line 1)	R1_Fastq_read	R2_Fastq_Read	Season	SeasonCode	Villages	VillageNum	Treatment (NPKS = standard farming practice, control treatment)	Latitude	Longitude	sampling date	Region	RegionCode	Sample Type (as seen in Table S5 for annotation of samples in normalised genus level count table line 2 )	Uniq Sample Name based on metadata
NG.S36.L001	NG_S36_L001_R1_001.fastq.gz	NG_S36_L001_R2_001.fastq.gz	NC	NC	NC	NC	NC	NC	NC	NC	NC	NC	Negative control	Negative control
Soil-14.S62.L001	Soil-14_S62_L001_R1_001.fastq.gz	Soil-14_S62_L001_R2_001.fastq.gz	Dry	1D	Jewoal	1	Ash	24.5677	88.579	2018-05-12	Barind	B	Barind_Dry_Ash	Barind_Dry_1_Ash
Soil-32.S63.L001	Soil-32_S63_L001_R1_001.fastq.gz	Soil-32_S63_L001_R2_001.fastq.gz	Dry	1D	Jewoal	1	NPKS	24.5677	88.579	2018-05-12	Barind	B	Barind_Dry_NPKS	Barind_Dry_1_NPKS
Soil.50.S4	Soil_50_S4_R1_001.fastq.gz	Soil_50_S4_R2_001.fastq.gz	Dry	1D	Jewoal	1	NPKS+Ash	24.5677	88.579	2018-05-12	Barind	B	Barind_Dry_NPKS+Ash	Barind_Dry_1_NPKS+Ash
Soil.17.S72	Soil_17_S72_R1_001.fastq.gz	Soil_17_S72_R2_001.fastq.gz	Dry	1D	Chanpur	2	Ash	24.5704	88.5691	2018-05-12	Barind	B	Barind_Dry_Ash	Barind_Dry_2_Ash
Soil-35.S3.L001	Soil-35_S3_L001_R1_001.fastq.gz	Soil-35_S3_L001_R2_001.fastq.gz	Dry	1D	Chanpur	2	NPKS	24.5704	88.5691	2018-05-12	Barind	B	Barind_Dry_NPKS	Barind_Dry_2_NPKS
Soil-53.S25.L001	Soil-53_S25_L001_R1_001.fastq.gz	Soil-53_S25_L001_R2_001.fastq.gz	Dry	1D	Chanpur	2	NPKS+Ash	24.5704	88.5691	2018-05-12	Barind	B	Barind_Dry_NPKS+Ash	Barind_Dry_2_NPKS+Ash
Soil-12.S42.L001	Soil-12_S42_L001_R1_001.fastq.gz	Soil-12_S42_L001_R2_001.fastq.gz	Dry	1D	Mothurapur	3	Ash	24.5712	88.5761	2018-05-12	Barind	B	Barind_Dry_Ash	Barind_Dry_3_Ash
Soil-30.S53.L001	Soil-30_S53_L001_R1_001.fastq.gz	Soil-30_S53_L001_R2_001.fastq.gz	Dry	1D	Mothurapur	3	NPKS	24.5712	88.5761	2018-05-12	Barind	B	Barind_Dry_NPKS	Barind_Dry_3_NPKS
Soil-48.S74.L001	Soil-48_S74_L001_R1_001.fastq.gz	Soil-48_S74_L001_R2_001.fastq.gz	Dry	1D	Mothurapur	3	NPKS+Ash	24.5712	88.5761	2018-05-12	Barind	B	Barind_Dry_NPKS+Ash	Barind_Dry_3_NPKS+Ash
Soil.11.S62	Soil_11_S62_R1_001.fastq.gz	Soil_11_S62_R2_001.fastq.gz	Dry	1D	Gollahpara	4	Ash	24.585	88.5699	2018-05-12	Barind	B	Barind_Dry_Ash	Barind_Dry_4_Ash
Soil-29.S43.L001	Soil-29_S43_L001_R1_001.fastq.gz	Soil-29_S43_L001_R2_001.fastq.gz	Dry	1D	Gollahpara	4	NPKS	24.585	88.5699	2018-05-12	Barind	B	Barind_Dry_NPKS	Barind_Dry_4_NPKS
Soil-47.S64.L001	Soil-47_S64_L001_R1_001.fastq.gz	Soil-47_S64_L001_R2_001.fastq.gz	Dry	1D	Gollahpara	4	NPKS+Ash	24.585	88.5699	2018-05-12	Barind	B	Barind_Dry_NPKS+Ash	Barind_Dry_4_NPKS+Ash
Soil-13.S52.L001	Soil-13_S52_L001_R1_001.fastq.gz	Soil-13_S52_L001_R2_001.fastq.gz	Dry	1D	Gokul	5	Ash	24.6248	88.5848	2018-05-12	Barind	B	Barind_Dry_Ash	Barind_Dry_5_Ash
Soil.31.S3	Soil_31_S3_R1_001.fastq.gz	Soil_31_S3_R2_001.fastq.gz	Dry	1D	Gokul	5	NPKS	24.6248	88.5848	2018-05-12	Barind	B	Barind_Dry_NPKS	Barind_Dry_5_NPKS
Soil-49.S4.L001	Soil-49_S4_L001_R1_001.fastq.gz	Soil-49_S4_L001_R2_001.fastq.gz	Dry	1D	Gokul	5	NPKS+Ash	24.6248	88.5848	2018-05-12	Barind	B	Barind_Dry_NPKS+Ash	Barind_Dry_5_NPKS+Ash
Soil.10.S52	Soil_10_S52_R1_001.fastq.gz	Soil_10_S52_R2_001.fastq.gz	Dry	1D	Mothura	6	Ash	24.6158	88.5866	2018-05-12	Barind	B	Barind_Dry_Ash	Barind_Dry_6_Ash
Soil.28.S73	Soil_28_S73_R1_001.fastq.gz	Soil_28_S73_R2_001.fastq.gz	Dry	1D	Mothura	6	NPKS	24.6158	88.5866	2018-05-12	Barind	B	Barind_Dry_NPKS	Barind_Dry_6_NPKS
Soil.46.S74	Soil_46_S74_R1_001.fastq.gz	Soil_46_S74_R2_001.fastq.gz	Dry	1D	Mothura	6	NPKS+Ash	24.6158	88.5866	2018-05-12	Barind	B	Barind_Dry_NPKS+Ash	Barind_Dry_6_NPKS+Ash
Soil-16.S2.L001	Soil-16_S2_L001_R1_001.fastq.gz	Soil-16_S2_L001_R2_001.fastq.gz	Dry	1D	Thalanda	7	Ash	24.6292	88.5843	2018-05-12	Barind	B	Barind_Dry_Ash	Barind_Dry_7_Ash
Soil.34.S14	Soil_34_S14_R1_001.fastq.gz	Soil_34_S14_R2_001.fastq.gz	Dry	1D	Thalanda	7	NPKS	24.6292	88.5843	2018-05-12	Barind	B	Barind_Dry_NPKS	Barind_Dry_7_NPKS
Soil-52.S15.L001	Soil-52_S15_L001_R1_001.fastq.gz	Soil-52_S15_L001_R2_001.fastq.gz	Dry	1D	Thalanda	7	NPKS+Ash	24.6292	88.5843	2018-05-12	Barind	B	Barind_Dry_NPKS+Ash	Barind_Dry_7_NPKS+Ash
Soil-15.S72.L001	Soil-15_S72_L001_R1_001.fastq.gz	Soil-15_S72_L001_R2_001.fastq.gz	Dry	1D	Sumaspur	8	Ash	24.6361	88.5836	2018-05-12	Barind	B	Barind_Dry_Ash	Barind_Dry_8_Ash
Soil-33.S73.L001	Soil-33_S73_L001_R1_001.fastq.gz	Soil-33_S73_L001_R2_001.fastq.gz	Dry	1D	Sumaspur	8	NPKS	24.6361	88.5836	2018-05-12	Barind	B	Barind_Dry_NPKS	Barind_Dry_8_NPKS
Soil.51.S15	Soil_51_S15_R1_001.fastq.gz	Soil_51_S15_R2_001.fastq.gz	Dry	1D	Sumaspur	8	NPKS+Ash	24.6361	88.5836	2018-05-12	Barind	B	Barind_Dry_NPKS+Ash	Barind_Dry_8_NPKS+Ash
Soil.18.S2	Soil_18_S2_R1_001.fastq.gz	Soil_18_S2_R2_001.fastq.gz	Dry	1D	Horidebpur	9	Ash	24.6391	88.5691	2018-05-12	Barind	B	Barind_Dry_Ash	Barind_Dry_9_Ash
Soil-36.S14.L001	Soil-36_S14_L001_R1_001.fastq.gz	Soil-36_S14_L001_R2_001.fastq.gz	Dry	1D	Horidebpur	9	NPKS	24.6391	88.5691	2018-05-12	Barind	B	Barind_Dry_NPKS	Barind_Dry_9_NPKS
Soil.54.S25	Soil_54_S25_R1_001.fastq.gz	Soil_54_S25_R2_001.fastq.gz	Dry	1D	Horidebpur	9	NPKS+Ash	24.6391	88.5691	2018-05-12	Barind	B	Barind_Dry_NPKS+Ash	Barind_Dry_9_NPKS+Ash
PN0086A.Exp2.Soil.14.S7.L001	PN0086A_Exp2_Soil_14_S7_L001_R1_001.fastq.gz	PN0086A_Exp2_Soil_14_S7_L001_R2_001.fastq.gz	Wet	2W	Jewoal	1	Ash	24.5677	88.579	2018-10-15	Barind	B	Barind_Wet_Ash	Barind_Wet_1_Ash
PN0086A.Exp2.Soil.32.S15.L001	PN0086A_Exp2_Soil_32_S15_L001_R1_001.fastq.gz	PN0086A_Exp2_Soil_32_S15_L001_R2_001.fastq.gz	Wet	2W	Jewoal	1	NPKS	24.5677	88.579	2018-10-15	Barind	B	Barind_Wet_NPKS	Barind_Wet_1_NPKS
PN0086A.Soil.50.S25.L001	PN0086A_Soil_50_S25_L001_R1_001.fastq.gz	PN0086A_Soil_50_S25_L001_R2_001.fastq.gz	Wet	2W	Jewoal	1	NPKS+Ash	24.5677	88.579	2018-10-15	Barind	B	Barind_Wet_NPKS+Ash	Barind_Wet_1_NPKS+Ash
PN0086A.Soil.17.S8.L001	PN0086A_Soil_17_S8_L001_R1_001.fastq.gz	PN0086A_Soil_17_S8_L001_R2_001.fastq.gz	Wet	2W	Chanpur	2	Ash	24.5704	88.5691	2018-10-15	Barind	B	Barind_Wet_Ash	Barind_Wet_2_Ash
PN0086A.Exp2.Soil.35.S17.L001	PN0086A_Exp2_Soil_35_S17_L001_R1_001.fastq.gz	PN0086A_Exp2_Soil_35_S17_L001_R2_001.fastq.gz	Wet	2W	Chanpur	2	NPKS	24.5704	88.5691	2018-10-15	Barind	B	Barind_Wet_NPKS	Barind_Wet_2_NPKS
PN0086A.Exp2.Soil.53.S27.L001	PN0086A_Exp2_Soil_53_S27_L001_R1_001.fastq.gz	PN0086A_Exp2_Soil_53_S27_L001_R2_001.fastq.gz	Wet	2W	Chanpur	2	NPKS+Ash	24.5704	88.5691	2018-10-15	Barind	B	Barind_Wet_NPKS+Ash	Barind_Wet_2_NPKS+Ash
PN0086A.Exp2.Soil.12.S5.L001	PN0086A_Exp2_Soil_12_S5_L001_R1_001.fastq.gz	PN0086A_Exp2_Soil_12_S5_L001_R2_001.fastq.gz	Wet	2W	Mothurapur	3	Ash	24.5712	88.5761	2018-10-15	Barind	B	Barind_Wet_Ash	Barind_Wet_3_Ash
PN0086A.Exp2.Soil.30.S14.L001	PN0086A_Exp2_Soil_30_S14_L001_R1_001.fastq.gz	PN0086A_Exp2_Soil_30_S14_L001_R2_001.fastq.gz	Wet	2W	Mothurapur	3	NPKS	24.5712	88.5761	2018-10-15	Barind	B	Barind_Wet_NPKS	Barind_Wet_3_NPKS
PN0086A.Exp2.Soil.48.S24.L001	PN0086A_Exp2_Soil_48_S24_L001_R1_001.fastq.gz	PN0086A_Exp2_Soil_48_S24_L001_R2_001.fastq.gz	Wet	2W	Mothurapur	3	NPKS+Ash	24.5712	88.5761	2018-10-22	Barind	B	Barind_Wet_NPKS+Ash	Barind_Wet_3_NPKS+Ash
PN0086A.Soil.11.S7.L001	PN0086A_Soil_11_S7_L001_R1_001.fastq.gz	PN0086A_Soil_11_S7_L001_R2_001.fastq.gz	Wet	2W	Gollahpara	4	Ash	24.585	88.5699	2018-10-15	Barind	B	Barind_Wet_Ash	Barind_Wet_4_Ash
PN0086A.Exp2.Soil.29.S13.L001	PN0086A_Exp2_Soil_29_S13_L001_R1_001.fastq.gz	PN0086A_Exp2_Soil_29_S13_L001_R2_001.fastq.gz	Wet	2W	Gollahpara	4	NPKS	24.585	88.5699	2018-10-15	Barind	B	Barind_Wet_NPKS	Barind_Wet_4_NPKS
PN0086A.Exp2.Soil.47.S23.L001	PN0086A_Exp2_Soil_47_S23_L001_R1_001.fastq.gz	PN0086A_Exp2_Soil_47_S23_L001_R2_001.fastq.gz	Wet	2W	Gollahpara	4	NPKS+Ash	24.585	88.5699	2018-10-15	Barind	B	Barind_Wet_NPKS+Ash	Barind_Wet_4_NPKS+Ash
PN0086A.Exp2.Soil.13.S6.L001	PN0086A_Exp2_Soil_13_S6_L001_R1_001.fastq.gz	PN0086A_Exp2_Soil_13_S6_L001_R2_001.fastq.gz	Wet	2W	Gokul	5	Ash	24.6248	88.5848	2018-10-15	Barind	B	Barind_Wet_Ash	Barind_Wet_5_Ash
PN0086A.Soil.31.S17.L001	PN0086A_Soil_31_S17_L001_R1_001.fastq.gz	PN0086A_Soil_31_S17_L001_R2_001.fastq.gz	Wet	2W	Gokul	5	NPKS	24.6248	88.5848	2018-10-15	Barind	B	Barind_Wet_NPKS	Barind_Wet_5_NPKS
PN0086A.Exp2.Soil.49.S25.L001	PN0086A_Exp2_Soil_49_S25_L001_R1_001.fastq.gz	PN0086A_Exp2_Soil_49_S25_L001_R2_001.fastq.gz	Wet	2W	Gokul	5	NPKS+Ash	24.6248	88.5848	2018-10-15	Barind	B	Barind_Wet_NPKS+Ash	Barind_Wet_5_NPKS+Ash
PN0086A.Soil.10.S6.L001	PN0086A_Soil_10_S6_L001_R1_001.fastq.gz	PN0086A_Soil_10_S6_L001_R2_001.fastq.gz	Wet	2W	Mothura	6	Ash	24.6158	88.5866	2018-10-15	Barind	B	Barind_Wet_Ash	Barind_Wet_6_Ash
PN0086A.Soil.28.S16.L001	PN0086A_Soil_28_S16_L001_R1_001.fastq.gz	PN0086A_Soil_28_S16_L001_R2_001.fastq.gz	Wet	2W	Mothura	6	NPKS	24.6158	88.5866	2018-10-15	Barind	B	Barind_Wet_NPKS	Barind_Wet_6_NPKS
PN0086A.Soil.46.S24.L001	PN0086A_Soil_46_S24_L001_R1_001.fastq.gz	PN0086A_Soil_46_S24_L001_R2_001.fastq.gz	Wet	2W	Mothura	6	NPKS+Ash	24.6158	88.5866	2018-10-15	Barind	B	Barind_Wet_NPKS+Ash	Barind_Wet_6_NPKS+Ash
PN0086A.Exp2.Soil.16.S9.L001	PN0086A_Exp2_Soil_16_S9_L001_R1_001.fastq.gz	PN0086A_Exp2_Soil_16_S9_L001_R2_001.fastq.gz	Wet	2W	Thalanda	7	Ash	24.6292	88.5843	2018-10-15	Barind	B	Barind_Wet_Ash	Barind_Wet_7_Ash
PN0086A.Soil.34.S18.L001	PN0086A_Soil_34_S18_L001_R1_001.fastq.gz	PN0086A_Soil_34_S18_L001_R2_001.fastq.gz	Wet	2W	Thalanda	7	NPKS	24.6292	88.5843	2018-10-15	Barind	B	Barind_Wet_NPKS	Barind_Wet_7_NPKS
PN0086A.Exp2.Soil.52.S26.L001	PN0086A_Exp2_Soil_52_S26_L001_R1_001.fastq.gz	PN0086A_Exp2_Soil_52_S26_L001_R2_001.fastq.gz	Wet	2W	Thalanda	7	NPKS+Ash	24.6292	88.5843	2018-10-15	Barind	B	Barind_Wet_NPKS+Ash	Barind_Wet_7_NPKS+Ash
PN0086A.Exp2.Soil.15.S8.L001	PN0086A_Exp2_Soil_15_S8_L001_R1_001.fastq.gz	PN0086A_Exp2_Soil_15_S8_L001_R2_001.fastq.gz	Wet	2W	Sumaspur	8	Ash	24.6361	88.5836	2018-10-15	Barind	B	Barind_Wet_Ash	Barind_Wet_8_Ash
PN0086A.Exp2.Soil.33.S16.L001	PN0086A_Exp2_Soil_33_S16_L001_R1_001.fastq.gz	PN0086A_Exp2_Soil_33_S16_L001_R2_001.fastq.gz	Wet	2W	Sumaspur	8	NPKS	24.6361	88.5836	2018-10-15	Barind	B	Barind_Wet_NPKS	Barind_Wet_8_NPKS
PN0086A.Soil.51.S26.L001	PN0086A_Soil_51_S26_L001_R1_001.fastq.gz	PN0086A_Soil_51_S26_L001_R2_001.fastq.gz	Wet	2W	Sumaspur	8	NPKS+Ash	24.6361	88.5836	2018-10-15	Barind	B	Barind_Wet_NPKS+Ash	Barind_Wet_8_NPKS+Ash
PN0086A.Soil.18.S9.L001	PN0086A_Soil_18_S9_L001_R1_001.fastq.gz	PN0086A_Soil_18_S9_L001_R2_001.fastq.gz	Wet	2W	Horidebpur	9	Ash	24.6391	88.5691	2018-10-15	Barind	B	Barind_Wet_Ash	Barind_Wet_9_Ash
PN0086A.Exp2.Soil.36.S18.L001	PN0086A_Exp2_Soil_36_S18_L001_R1_001.fastq.gz	PN0086A_Exp2_Soil_36_S18_L001_R2_001.fastq.gz	Wet	2W	Horidebpur	9	NPKS	24.6391	88.5691	2018-10-15	Barind	B	Barind_Wet_NPKS	Barind_Wet_9_NPKS
PN0086A.Soil.54.S27.L001	PN0086A_Soil_54_S27_L001_R1_001.fastq.gz	PN0086A_Soil_54_S27_L001_R2_001.fastq.gz	Wet	2W	Horidebpur	9	NPKS+Ash	24.6391	88.5691	2018-10-15	Barind	B	Barind_Wet_NPKS+Ash	Barind_Wet_9_NPKS+Ash
Soil.5.S22	Soil_5_S22_R1_001.fastq.gz	Soil_5_S22_R2_001.fastq.gz	Dry	1D	Voradova	1	Ash	24.4464	90.3807	2018-05-06	Madhupur	M	Madhupur_Dry_Ash	Madhupur_Dry_1_Ash
Soil.23.S53	Soil_23_S53_R1_001.fastq.gz	Soil_23_S53_R2_001.fastq.gz	Dry	1D	Voradova	1	NPKS	24.4464	90.3807	2018-05-06	Madhupur	M	Madhupur_Dry_NPKS	Madhupur_Dry_1_NPKS
Soil.41.S44	Soil_41_S44_R1_001.fastq.gz	Soil_41_S44_R2_001.fastq.gz	Dry	1D	Voradova	1	NPKS+Ash	24.4464	90.3807	2018-05-06	Madhupur	M	Madhupur_Dry_NPKS+Ash	Madhupur_Dry_1_NPKS+Ash
Soil-4.S12.L001	Soil-4_S12_L001_R1_001.fastq.gz	Soil-4_S12_L001_R2_001.fastq.gz	Dry	1D	Madwary	2	Ash	24.4424	90.369	2018-05-06	Madhupur	M	Madhupur_Dry_Ash	Madhupur_Dry_2_Ash
Soil.22.S43	Soil_22_S43_R1_001.fastq.gz	Soil_22_S43_R2_001.fastq.gz	Dry	1D	Madwary	2	NPKS	24.4424	90.369	2018-05-06	Madhupur	M	Madhupur_Dry_NPKS	Madhupur_Dry_2_NPKS
Soil-40.S34.L001	Soil-40_S34_L001_R1_001.fastq.gz	Soil-40_S34_L001_R2_001.fastq.gz	Dry	1D	Madwary	2	NPKS+Ash	24.4424	90.369	2018-05-06	Madhupur	M	Madhupur_Dry_NPKS+Ash	Madhupur_Dry_2_NPKS+Ash
Soil.9.S42	Soil_9_S42_R1_001.fastq.gz	Soil_9_S42_R2_001.fastq.gz	Dry	1D	Bandiya	3	Ash	24.4405	90.3562	2018-05-06	Madhupur	M	Madhupur_Dry_Ash	Madhupur_Dry_3_Ash
Soil-27.S33.L001	Soil-27_S33_L001_R1_001.fastq.gz	Soil-27_S33_L001_R2_001.fastq.gz	Dry	1D	Bandiya	3	NPKS	24.4405	90.3562	2018-05-06	Madhupur	M	Madhupur_Dry_NPKS	Madhupur_Dry_3_NPKS
Soil-45.S54.L001	Soil-45_S54_L001_R1_001.fastq.gz	Soil-45_S54_L001_R2_001.fastq.gz	Dry	1D	Bandiya	3	NPKS+Ash	24.4405	90.3562	2018-05-06	Madhupur	M	Madhupur_Dry_NPKS+Ash	Madhupur_Dry_3_NPKS+Ash
Soil-2.S1.L001	Soil-2_S1_L001_R1_001.fastq.gz	Soil-2_S1_L001_R2_001.fastq.gz	Dry	1D	Bogajan	4	Ash	24.4513	90.3306	2018-05-06	Madhupur	M	Madhupur_Dry_Ash	Madhupur_Dry_4_Ash
Soil.20.S23	Soil_20_S23_R1_001.fastq.gz	Soil_20_S23_R2_001.fastq.gz	Dry	1D	Bogajan	4	NPKS	24.4513	90.3306	2018-05-06	Madhupur	M	Madhupur_Dry_NPKS	Madhupur_Dry_4_NPKS
Soil.38.S34	Soil_38_S34_R1_001.fastq.gz	Soil_38_S34_R2_001.fastq.gz	Dry	1D	Bogajan	4	NPKS+Ash	24.4513	90.3306	2018-05-06	Madhupur	M	Madhupur_Dry_NPKS+Ash	Madhupur_Dry_4_NPKS+Ash
Soil-6.S22.L001	Soil-6_S22_L001_R1_001.fastq.gz	Soil-6_S22_L001_R2_001.fastq.gz	Dry	1D	Borayed	5	Ash	24.4618	90.33	2018-05-06	Madhupur	M	Madhupur_Dry_Ash	Madhupur_Dry_5_Ash
Soil.24.S63	Soil_24_S63_R1_001.fastq.gz	Soil_24_S63_R2_001.fastq.gz	Dry	1D	Borayed	5	NPKS	24.4618	90.33	2018-05-06	Madhupur	M	Madhupur_Dry_NPKS	Madhupur_Dry_5_NPKS
Soil-42.S44.L001	Soil-42_S44_L001_R1_001.fastq.gz	Soil-42_S44_L001_R2_001.fastq.gz	Dry	1D	Borayed	5	NPKS+Ash	24.4618	90.33	2018-05-06	Madhupur	M	Madhupur_Dry_NPKS+Ash	Madhupur_Dry_5_NPKS+Ash
Soil.3.S12	Soil_3_S12_R1_001.fastq.gz	Soil_3_S12_R2_001.fastq.gz	Dry	1D	Bonkuya	6	Ash	24.4475	90.3187	2018-05-06	Madhupur	M	Madhupur_Dry_Ash	Madhupur_Dry_6_Ash
Soil.21.S33	Soil_21_S33_R1_001.fastq.gz	Soil_21_S33_R2_001.fastq.gz	Dry	1D	Bonkuya	6	NPKS	24.4475	90.3187	2018-05-06	Madhupur	M	Madhupur_Dry_NPKS	Madhupur_Dry_6_NPKS
Soil-39.S24.L001	Soil-39_S24_L001_R1_001.fastq.gz	Soil-39_S24_L001_R2_001.fastq.gz	Dry	1D	Bonkuya	6	NPKS+Ash	24.4475	90.3187	2018-05-06	Madhupur	M	Madhupur_Dry_NPKS+Ash	Madhupur_Dry_6_NPKS+Ash
Soil.8.S32	Soil_8_S32_R1_001.fastq.gz	Soil_8_S32_R2_001.fastq.gz	Dry	1D	Menjana	7	Ash	24.4472	90.3167	2018-05-06	Madhupur	M	Madhupur_Dry_Ash	Madhupur_Dry_7_Ash
Soil-26.S23.L001	Soil-26_S23_L001_R1_001.fastq.gz	Soil-26_S23_L001_R2_001.fastq.gz	Dry	1D	Menjana	7	NPKS	24.4472	90.3167	2018-05-06	Madhupur	M	Madhupur_Dry_NPKS	Madhupur_Dry_7_NPKS
Soil.44.S64	Soil_44_S64_R1_001.fastq.gz	Soil_44_S64_R2_001.fastq.gz	Dry	1D	Menjana	7	NPKS+Ash	24.4472	90.3167	2018-05-06	Madhupur	M	Madhupur_Dry_NPKS+Ash	Madhupur_Dry_7_NPKS+Ash
Soil.1.S1	Soil_1_S1_R1_001.fastq.gz	Soil_1_S1_R2_001.fastq.gz	Dry	1D	Kholabari	8	Ash	24.4586	90.2857	2018-05-06	Madhupur	M	Madhupur_Dry_Ash	Madhupur_Dry_8_Ash
Soil.19.S13	Soil_19_S13_R1_001.fastq.gz	Soil_19_S13_R2_001.fastq.gz	Dry	1D	Kholabari	8	NPKS	24.4586	90.2857	2018-05-06	Madhupur	M	Madhupur_Dry_NPKS	Madhupur_Dry_8_NPKS
Soil.37.S24	Soil_37_S24_R1_001.fastq.gz	Soil_37_S24_R2_001.fastq.gz	Dry	1D	Kholabari	8	NPKS+Ash	24.4586	90.2857	2018-05-06	Madhupur	M	Madhupur_Dry_NPKS+Ash	Madhupur_Dry_8_NPKS+Ash
Soil-7.S32.L001	Soil-7_S32_L001_R1_001.fastq.gz	Soil-7_S32_L001_R2_001.fastq.gz	Dry	1D	Borojoyna	9	Ash	24.477	90.2955	2018-05-06	Madhupur	M	Madhupur_Dry_Ash	Madhupur_Dry_9_Ash
Soil-25.S13.L001	Soil-25_S13_L001_R1_001.fastq.gz	Soil-25_S13_L001_R2_001.fastq.gz	Dry	1D	Borojoyna	9	NPKS	24.477	90.2955	2018-05-06	Madhupur	M	Madhupur_Dry_NPKS	Madhupur_Dry_9_NPKS
Soil.43.S54	Soil_43_S54_R1_001.fastq.gz	Soil_43_S54_R2_001.fastq.gz	Dry	1D	Borojoyna	9	NPKS+Ash	24.477	90.2955	2018-05-06	Madhupur	M	Madhupur_Dry_NPKS+Ash	Madhupur_Dry_9_NPKS+Ash
PN0086A.Soil.5.S3.L001	PN0086A_Soil_5_S3_L001_R1_001.fastq.gz	PN0086A_Soil_5_S3_L001_R2_001.fastq.gz	Wet	2W	Voradova	1	Ash	24.4464	90.3807	2018-10-22	Madhupur	M	Madhupur_Wet_Ash	Madhupur_Wet_1_Ash
PN0086A.Soil.23.S14.L001	PN0086A_Soil_23_S14_L001_R1_001.fastq.gz	PN0086A_Soil_23_S14_L001_R2_001.fastq.gz	Wet	2W	Voradova	1	NPKS	24.4464	90.3807	2018-10-22	Madhupur	M	Madhupur_Wet_NPKS	Madhupur_Wet_1_NPKS
PN0086A.Soil.41.S21.L001	PN0086A_Soil_41_S21_L001_R1_001.fastq.gz	PN0086A_Soil_41_S21_L001_R2_001.fastq.gz	Wet	2W	Voradova	1	NPKS+Ash	24.4464	90.3807	2018-10-22	Madhupur	M	Madhupur_Wet_NPKS+Ash	Madhupur_Wet_1_NPKS+Ash
PN0086A.Exp2.Soil.4.S2.L001	PN0086A_Exp2_Soil_4_S2_L001_R1_001.fastq.gz	PN0086A_Exp2_Soil_4_S2_L001_R2_001.fastq.gz	Wet	2W	Madwary	2	Ash	24.4424	90.369	2018-10-22	Madhupur	M	Madhupur_Wet_Ash	Madhupur_Wet_2_Ash
PN0086A.Soil.22.S13.L001	PN0086A_Soil_22_S13_L001_R1_001.fastq.gz	PN0086A_Soil_22_S13_L001_R2_001.fastq.gz	Wet	2W	Madwary	2	NPKS	24.4424	90.369	2018-10-22	Madhupur	M	Madhupur_Wet_NPKS	Madhupur_Wet_2_NPKS
PN0086A.Exp2.Soil.40.S20.L001	PN0086A_Exp2_Soil_40_S20_L001_R1_001.fastq.gz	PN0086A_Exp2_Soil_40_S20_L001_R2_001.fastq.gz	Wet	2W	Madwary	2	NPKS+Ash	24.4424	90.369	2018-10-22	Madhupur	M	Madhupur_Wet_NPKS+Ash	Madhupur_Wet_2_NPKS+Ash
PN0086A.Soil.9.S5.L001	PN0086A_Soil_9_S5_L001_R1_001.fastq.gz	PN0086A_Soil_9_S5_L001_R2_001.fastq.gz	Wet	2W	Bandiya	3	Ash	24.4405	90.3562	2018-10-22	Madhupur	M	Madhupur_Wet_Ash	Madhupur_Wet_3_Ash
PN0086A.Exp2.Soil.27.S12.L001	PN0086A_Exp2_Soil_27_S12_L001_R1_001.fastq.gz	PN0086A_Exp2_Soil_27_S12_L001_R2_001.fastq.gz	Wet	2W	Bandiya	3	NPKS	24.4405	90.3562	2018-10-22	Madhupur	M	Madhupur_Wet_NPKS	Madhupur_Wet_3_NPKS
PN0086A.Exp2.Soil.45.S22.L001	PN0086A_Exp2_Soil_45_S22_L001_R1_001.fastq.gz	PN0086A_Exp2_Soil_45_S22_L001_R2_001.fastq.gz	Wet	2W	Bandiya	3	NPKS+Ash	24.4405	90.3562	2018-10-22	Madhupur	M	Madhupur_Wet_NPKS+Ash	Madhupur_Wet_3_NPKS+Ash
PN0086A.Exp2.Soil.2.S1.L001	PN0086A_Exp2_Soil_2_S1_L001_R1_001.fastq.gz	PN0086A_Exp2_Soil_2_S1_L001_R2_001.fastq.gz	Wet	2W	Bogajan	4	Ash	24.4513	90.3306	2018-10-22	Madhupur	M	Madhupur_Wet_Ash	Madhupur_Wet_4_Ash
PN0086A.Soil.20.S11.L001	PN0086A_Soil_20_S11_L001_R1_001.fastq.gz	PN0086A_Soil_20_S11_L001_R2_001.fastq.gz	Wet	2W	Bogajan	4	NPKS	24.4513	90.3306	2018-10-22	Madhupur	M	Madhupur_Wet_NPKS	Madhupur_Wet_4_NPKS
PN0086A.Soil.38.S20.L001	PN0086A_Soil_38_S20_L001_R1_001.fastq.gz	PN0086A_Soil_38_S20_L001_R2_001.fastq.gz	Wet	2W	Bogajan	4	NPKS+Ash	24.4513	90.3306	2018-10-22	Madhupur	M	Madhupur_Wet_NPKS+Ash	Madhupur_Wet_4_NPKS+Ash
PN0086A.Exp2.Soil.6.S3.L001	PN0086A_Exp2_Soil_6_S3_L001_R1_001.fastq.gz	PN0086A_Exp2_Soil_6_S3_L001_R2_001.fastq.gz	Wet	2W	Borayed	5	Ash	24.4618	90.33	2018-10-22	Madhupur	M	Madhupur_Wet_Ash	Madhupur_Wet_5_Ash
PN0086A.Soil.24.S15.L001	PN0086A_Soil_24_S15_L001_R1_001.fastq.gz	PN0086A_Soil_24_S15_L001_R2_001.fastq.gz	Wet	2W	Borayed	5	NPKS	24.4618	90.33	2018-10-22	Madhupur	M	Madhupur_Wet_NPKS	Madhupur_Wet_5_NPKS
PN0086A.Exp2.Soil.42.S21.L001	PN0086A_Exp2_Soil_42_S21_L001_R1_001.fastq.gz	PN0086A_Exp2_Soil_42_S21_L001_R2_001.fastq.gz	Wet	2W	Borayed	5	NPKS+Ash	24.4618	90.33	2018-10-22	Madhupur	M	Madhupur_Wet_NPKS+Ash	Madhupur_Wet_5_NPKS+Ash
PN0086A.Soil.3.S2.L001	PN0086A_Soil_3_S2_L001_R1_001.fastq.gz	PN0086A_Soil_3_S2_L001_R2_001.fastq.gz	Wet	2W	Bonkuya	6	Ash	24.4475	90.3187	2018-10-22	Madhupur	M	Madhupur_Wet_Ash	Madhupur_Wet_6_Ash
PN0086A.Soil.21.S12.L001	PN0086A_Soil_21_S12_L001_R1_001.fastq.gz	PN0086A_Soil_21_S12_L001_R2_001.fastq.gz	Wet	2W	Bonkuya	6	NPKS	24.4475	90.3187	2018-10-22	Madhupur	M	Madhupur_Wet_NPKS	Madhupur_Wet_6_NPKS
PN0086A.Exp2.Soil.39.S19.L001	PN0086A_Exp2_Soil_39_S19_L001_R1_001.fastq.gz	PN0086A_Exp2_Soil_39_S19_L001_R2_001.fastq.gz	Wet	2W	Bonkuya	6	NPKS+Ash	24.4475	90.3187	2018-10-22	Madhupur	M	Madhupur_Wet_NPKS+Ash	Madhupur_Wet_6_NPKS+Ash
PN0086A.Soil.8.S4.L001	PN0086A_Soil_8_S4_L001_R1_001.fastq.gz	PN0086A_Soil_8_S4_L001_R2_001.fastq.gz	Wet	2W	Menjana	7	Ash	24.4472	90.3167	2018-10-22	Madhupur	M	Madhupur_Wet_Ash	Madhupur_Wet_7_Ash
PN0086A.Exp2.Soil.26.S11.L001	PN0086A_Exp2_Soil_26_S11_L001_R1_001.fastq.gz	PN0086A_Exp2_Soil_26_S11_L001_R2_001.fastq.gz	Wet	2W	Menjana	7	NPKS	24.4472	90.3167	2018-10-22	Madhupur	M	Madhupur_Wet_NPKS	Madhupur_Wet_7_NPKS
PN0086A.Soil.44.S23.L001	PN0086A_Soil_44_S23_L001_R1_001.fastq.gz	PN0086A_Soil_44_S23_L001_R2_001.fastq.gz	Wet	2W	Menjana	7	NPKS+Ash	24.4472	90.3167	2018-10-22	Madhupur	M	Madhupur_Wet_NPKS+Ash	Madhupur_Wet_7_NPKS+Ash
PN0086A.Soil.1.S1.L001	PN0086A_Soil_1_S1_L001_R1_001.fastq.gz	PN0086A_Soil_1_S1_L001_R2_001.fastq.gz	Wet	2W	Kholabari	8	Ash	24.4586	90.2857	2018-10-22	Madhupur	M	Madhupur_Wet_Ash	Madhupur_Wet_8_Ash
PN0086A.Soil.19.S10.L001	PN0086A_Soil_19_S10_L001_R1_001.fastq.gz	PN0086A_Soil_19_S10_L001_R2_001.fastq.gz	Wet	2W	Kholabari	8	NPKS	24.4586	90.2857	2018-10-22	Madhupur	M	Madhupur_Wet_NPKS	Madhupur_Wet_8_NPKS
PN0086A.Soil.37.S19.L001	PN0086A_Soil_37_S19_L001_R1_001.fastq.gz	PN0086A_Soil_37_S19_L001_R2_001.fastq.gz	Wet	2W	Kholabari	8	NPKS+Ash	24.4586	90.2857	2018-10-22	Madhupur	M	Madhupur_Wet_NPKS+Ash	Madhupur_Wet_8_NPKS+Ash
PN0086A.Exp2.Soil.7.S4.L001	PN0086A_Exp2_Soil_7_S4_L001_R1_001.fastq.gz	PN0086A_Exp2_Soil_7_S4_L001_R2_001.fastq.gz	Wet	2W	Borojoyna	9	Ash	24.477	90.2955	2018-10-22	Madhupur	M	Madhupur_Wet_Ash	Madhupur_Wet_9_Ash
PN0086A.Exp2.Soil.25.S10.L001	PN0086A_Exp2_Soil_25_S10_L001_R1_001.fastq.gz	PN0086A_Exp2_Soil_25_S10_L001_R2_001.fastq.gz	Wet	2W	Borojoyna	9	NPKS	24.477	90.2955	2018-10-22	Madhupur	M	Madhupur_Wet_NPKS	Madhupur_Wet_9_NPKS
PN0086A.Soil.43.S22.L001	PN0086A_Soil_43_S22_L001_R1_001.fastq.gz	PN0086A_Soil_43_S22_L001_R2_001.fastq.gz	Wet	2W	Borojoyna	9	NPKS+Ash	24.477	90.2955	2018-10-22	Madhupur	M	Madhupur_Wet_NPKS+Ash	Madhupur_Wet_9_NPKS+Ash
