# Supplementary material for: Recycled Household Ash in Rice Paddies of Bangladesh for Sustainable Production of Rice Without Altering Grain Arsenic and Cadmium
Source: Expo Health. 2023 Feb 9;16(1):87–99. doi: 10.1007/s12403-023-00539-y (PMC10830805; doi:10.1007/s12403-023-00539-y)
Supplement: Supplementary file 3 — Supplementary file3 (XLSX 1022 KB) [file 12403_2023_539_MOESM3_ESM.xlsx]

## Sheet: Table S7
Table S7: Full results table for Genus level ASVs.
1) Annotation according to silva and if shown in figures 5 and 7
2) Top 30 most abundant (yes/no) and Relative abundance (%), based on DESeq2 overall basemean
3) DESeq2 result (WALD TEST) for region effect (Madhupur versus Barind), using the adjusted P value < 0.01 and absolute log2FC>0.5 and overall basemean >10 as cutoff for significance.
4) DESeq2 result (WALD TEST) for season effect (Dry versus Wet), using the adjusted P value < 0.01 and absolute log2FC>0.5 and overall basemean >10 as cutoff for significance.
5) Spearman Correlation analysis Rvalue and Pvalue for ASVs with grain elements.
6) DESSeq2 result: Normalised genus level count table. Column names show SampleID and SampleType as described in the metadata (see additional file 4, Table S6b). Negative control is not shown as had 0 counts for all instances and was removed before DESeq2 analysis.
1) Annotation of Genus level_ASVs									2) Abundant		3) Deseq2, Region result (WaldTest)										4) Deseq2, Season result (WaldTest)										5) CorrelationAnalysis (Spearman)																		6) Normalised Genus Level Count Table (DESeq2)
	6 level taxonomic annotation of genus level ASVs (silva)																																																Soil-29.S43.L001
ASV_ID	Kingdom	Phylum	Class	Order	Family	Genus	Order in Figure 5 and Figure 7	In Figure 5 and 7	Top 30 Relative Abundant	Relative Abundance (%)	baseMeanMadhupur	baseMeanBarind	baseMean	log2FoldChange	lfcSE	stat	pvalue	padj	SigUpM	SigUpB	baseMeanDry	baseMeanWet	baseMean	log2FoldChange	lfcSE	stat	pvalue	padj	SigUpWet	SigUpDry	Correlation_Rvalue	Rice_iAs	Rice_DMA	Rice_Cd	Rice_Rb	Rice_Zn	Rice_Cu	Rice_Mn	Rice_P	Correlation_Pvalue	Rice_iAs	Rice_DMA	Rice_Cd	Rice_Rb	Rice_Zn	Rice_Cu	Rice_Mn	Rice_P	Barind_Dry_NPKS
16c306238059e7942361b356cb1fe8e0	Bacteria	Proteobacteria	Deltaproteobacteria	Desulfuromonadales	Geobacteraceae	Geobacter	1	x	yes	3.92191	3715.48	2361.33	3038.41	0.653861	0.0854083	7.6557	1.92255e-14	6.84427e-13	yes		3213.99	2862.82	3038.41	0.166997	0.10411	1.60404	0.108704	0.245966				-0.0332771	-0.14295	-0.36534	0.487896	-0.137643	0.122458	0.09845	-0.144217		0.732429	0.139976	0.000101144	8.5155e-08	0.155446	0.206745	0.310734	0.136461	1563.78
4d4ee91e5bbea2b2ac79903df95ac919	Bacteria	Planctomycetes	Planctomycetacia	Gemmatales	Gemmataceae	uncultured	2	x	yes	3.67249	4002.88	1687.47	2845.18	1.24608	0.0935396	13.3214	1.73762e-40	9.2789e-38	yes		2617.48	3072.88	2845.18	-0.231383	0.145489	-1.59039	0.111748	0.249679				-0.275191	-0.350215	-0.335139	0.606705	-0.499786	0.0814542	0.0157859	-0.182286		0.00394575	0.00020274	0.000391946	3.4146e-12	3.65556e-08	0.402008	0.871185	0.0590019	1594.66
418da7c18e8ca5e4fef06abbdbd2a55c	Bacteria	Verrucomicrobia	Verrucomicrobiae	Chthoniobacterales	Chthoniobacteraceae	Candidatus Udaeobacter	3	x	yes	3.1105	3051.56	1768.01	2409.78	0.787381	0.143028	5.5051	3.6896e-08	3.94049e-07	yes		2076.68	2742.88	2409.78	-0.401346	0.155826	-2.5756	0.0100067	0.035624				-0.125887	-0.040327	-0.0454043	0.311774	-0.0928006	0.0416893	0.338926	0.136148		0.194217	0.678594	0.640782	0.00102119	0.33945	0.668365	0.000333175	0.160029	988.114
d71c327f54f6d2e4a6ecf5850a8d059f	Bacteria	Proteobacteria	Alphaproteobacteria	Rhizobiales	Xanthobacteraceae	uncultured	4	x	yes	2.57706	2843.2	1149.82	1996.51	1.30615	0.137631	9.49027	2.30436e-21	3.52601e-19	yes		1814.58	2178.45	1996.51	-0.263579	0.178394	-1.47751	0.139538	0.288812				-0.128669	-0.133566	-0.241033	0.545781	-0.275629	-0.0334962	0.109158	-0.0528452		0.184465	0.168176	0.0119739	1.00491e-09	0.00388634	0.730734	0.260772	0.587011	1290.28
471688174511fedf079b2ce447e8fe6d	Bacteria	Chloroflexi	Ktedonobacteria	Ktedonobacterales	Ktedonobacteraceae	HSB OF53-F07	5	x	yes	1.74144	2193.81	504.461	1349.14	2.12068	0.451392	4.6981	2.62598e-06	1.75284e-05	yes		1096.97	1601.31	1349.14	-0.545688	0.481466	-1.13339	0.257052	0.44858				-0.0942733	0.00708456	-0.165691	0.377093	-0.191436	0.06932	0.192618	0.0565048		0.331807	0.94199	0.0865766	5.75046e-05	0.0471774	0.475926	0.0458038	0.561344	0
29ba2f1a4ed84c982f33a8dd96cb2707	Bacteria	Verrucomicrobia	Verrucomicrobiae	Pedosphaerales	Pedosphaeraceae	uncultured bacterium	6	x	yes	1.61571	1553.63	949.846	1251.74	0.709492	0.0802944	8.83613	9.90874e-19	8.81878e-17	yes		1184.6	1318.87	1251.74	-0.154863	0.103629	-1.4944	0.135071	0.280654				-0.281117	-0.276192	-0.143212	0.60116	-0.315814	0.152467	0.268618	0.0627531		0.00320736	0.00381131	0.139243	6.02274e-12	0.000870085	0.115194	0.00493983	0.5188	616.468
a691c59fede09b1b48dbfa629ad8b0a1	Bacteria	Verrucomicrobia	Verrucomicrobiae	Pedosphaerales	Pedosphaeraceae	ADurb.Bin063-1	7	x	yes	1.44206	1355.09	879.313	1117.2	0.624037	0.119855	5.20659	1.9234e-07	1.71183e-06	yes		1005.4	1229	1117.2	-0.289627	0.130408	-2.22094	0.026355	0.0795117				-0.199606	-0.0878467	-0.0409973	0.389189	-0.145122	0.167872	0.406223	0.204045		0.038348	0.365966	0.673554	3.14281e-05	0.133991	0.082454	1.28824e-05	0.0341613	398.113
42c64327f413a7e956921ead9e6cd50c	Bacteria	Acidobacteria	Acidobacteriia	Acidobacteriales	uncultured	uncultured bacterium	8	x	yes	1.20132	1315.48	545.91	930.693	1.26883	0.181242	7.00073	2.54631e-12	6.47489e-11	yes		851.976	1009.41	930.693	-0.244507	0.211185	-1.15778	0.246953	0.433792				-0.0517687	-0.034468	-0.242996	0.371688	-0.141406	0.106824	0.173445	0.0379453		0.594662	0.723235	0.0112766	7.4757e-05	0.144349	0.271166	0.0726297	0.696617	176.449
aed2016cb5b34512ababa75ee4f0f951	Bacteria	Actinobacteria	Thermoleophilia	Solirubrobacterales	Solirubrobacteraceae	Conexibacter	9	x	yes	1.05668	1175.2	462.081	818.641	1.3468	0.222976	6.04009	1.54028e-09	2.28475e-08	yes		613.636	1023.65	818.641	-0.738039	0.242538	-3.04298	0.00234245	0.0106006				-0.269551	-0.144579	-0.0197483	0.39661	-0.2128	0.118704	0.244	0.14797		0.00478624	0.135469	0.839243	2.14376e-05	0.027026	0.221109	0.0109338	0.126442	222.767
f3209372727b47240d46b5c23ca66059	Bacteria	Proteobacteria	Alphaproteobacteria	Rhizobiales	Beijerinckiaceae	Methylocystis	10	x	yes	1.04612	1087.16	533.751	810.456	1.02664	0.133584	7.68532	1.52618e-14	5.82129e-13	yes		798.867	822.045	810.456	-0.0411814	0.162699	-0.253114	0.80018	0.903216				-0.0418512	-0.0101651	-0.273569	0.452028	-0.244496	-0.0939343	0.107558	-0.142464		0.667153	0.916842	0.00417278	9.06779e-07	0.010768	0.333557	0.267869	0.141342	585.59
4e3f675c6a67b1c279afe2a43b4577e0	Bacteria	Bacteroidetes	Bacteroidia	Sphingobacteriales	env.OPS 17	uncultured bacterium	11	x		0.0966731	87.7901	62.0003	74.8952	0.502146	0.253318	1.98228	0.0474484	0.0956129			52.6208	97.1696	74.8952	-0.884607	0.244704	-3.615	0.000300342	0.00163656	yes			-0.32889	-0.283045	0.136024	0.259656	-0.161754	0.188478	0.125398	0.0759513		0.000510157	0.00299535	0.160412	0.00665295	0.0944322	0.0507637	0.19597	0.434653	15.4393
f47757d1267b4d34e903a8c0ee82fe34	Bacteria	Rokubacteria	NC10	Methylomirabilales	Methylomirabilaceae	Sh765B-TzT-35	12	x	yes	0.892824	831.248	552.141	691.694	0.589572	0.115754	5.09333	3.51833e-07	2.89044e-06	yes		582.914	800.474	691.694	-0.457989	0.1209	-3.78815	0.000151775	0.000900529				-0.404413	-0.321177	0.00452137	0.486648	-0.272914	0.102975	0.290663	0.150628		1.41961e-05	0.000700992	0.962959	9.28877e-08	0.00426771	0.288908	0.00227566	0.119696	234.898
fb991c397395f953464de888e90cfa9c	Bacteria	Actinobacteria	Thermoleophilia	Gaiellales	uncultured	uncultured bacterium	13	x	yes	2.70729	1662.83	2531.98	2097.41	-0.606756	0.0934369	-6.49376	8.37227e-11	1.49026e-09		yes	1968.03	2226.79	2097.41	-0.178437	0.108212	-1.64895	0.0991583	0.23022				-0.0349729	0.191898	0.292036	-0.412654	0.190603	0.0271323	0.00830737	0.213877		0.719348	0.0466358	0.00216395	9.08193e-06	0.0481653	0.780446	0.931999	0.0262432	1854.92
d8bc5de7908695c52ec4f75425f1ff5e	Bacteria	Proteobacteria	Alphaproteobacteria	Rhizobiales	Xanthobacteraceae	Pseudolabrys	14	x	yes	0.981294	358.207	1162.26	760.234	-1.69788	0.134131	-12.6584	1.00576e-36	2.68537e-34		yes	678.765	841.704	760.234	-0.310655	0.198331	-1.56635	0.117267	0.258427				-0.00613526	0.149047	0.457654	-0.563806	0.304486	-0.0426706	-0.0215782	0.312403		0.949752	0.123675	6.36788e-07	2.10675e-10	0.00135567	0.661035	0.824576	0.000996196	1677.37
fd88fed64df1f69a1d179796193f727a	Bacteria	Proteobacteria	Alphaproteobacteria	Rhizobiales	Methyloligellaceae	uncultured	15	x	yes	0.830913	408.232	879.228	643.73	-1.10731	0.193707	-5.71641	1.08798e-08	1.35112e-07		yes	620.423	667.037	643.73	-0.104813	0.216238	-0.484713	0.62788	0.779739				-0.0200444	-0.06503	0.253916	-0.400993	0.152105	-0.0869416	-0.151714	0.0961826		0.836866	0.503715	0.00800929	1.7029e-05	0.11607	0.370944	0.117021	0.322064	1368.58
0b3254261abf922dd4bed7cbed3facb7	Bacteria	Actinobacteria	Actinobacteria	Frankiales	uncultured	uncultured bacterium	16	x		0.262512	95.8721	310.877	203.375	-1.69862	0.240383	-7.06632	1.59102e-12	4.4716e-11		yes	184.062	222.687	203.375	-0.275577	0.280686	-0.981798	0.326199	0.519983				-0.00657841	0.208037	0.406898	-0.477242	0.292223	-0.0666987	0.0246845	0.31161		0.946128	0.0307321	1.24227e-05	1.76877e-07	0.00214916	0.492806	0.799818	0.00102781	409.141
13f195c7ed592a10db09c876e153b6e4	Bacteria	Actinobacteria	Actinobacteria	Propionibacteriales	Nocardioidaceae	Nocardioides	17	x		0.666611	183.845	849.037	516.441	-2.20756	0.291745	-7.56675	3.82665e-14	1.27715e-12		yes	522.312	510.57	516.441	0.032666	0.351836	0.0928446	0.926027	0.977458				0.0877539	0.106237	0.358252	-0.552091	0.297756	-0.114893	-0.185264	0.078012		0.366474	0.273821	0.000140715	5.87738e-10	0.00174998	0.236398	0.0549122	0.422255	1550.54
4f8237f7e572327b17bfc1b5e33ce2c8	Bacteria	Acidobacteria	Acidobacteriia	Acidobacteriales	Koribacteraceae	Candidatus Koribacter	18	x		0.645302	386.356	613.509	499.932	-0.667203	0.138844	-4.8054	1.54443e-06	1.14545e-05		yes	531.806	468.059	499.932	0.184687	0.1508	1.22471	0.220685	0.395455				0.148199	0.270333	0.172813	-0.36783	0.256633	0.0455	0.0703364	0.0969543		0.12585	0.00466102	0.0736944	8.99032e-05	0.00733953	0.640078	0.469466	0.318178	577.87
c7f669b9f268bfac424109089ba0f5e2	Bacteria	Actinobacteria	Actinobacteria	Streptomycetales	Streptomycetaceae	Streptomyces	19	x		0.620935	290.093	672.018	481.055	-1.21257	0.146311	-8.2876	1.15556e-16	6.85631e-15		yes	427.151	534.959	481.055	-0.325174	0.179736	-1.80917	0.0704244	0.17739				-0.0626197	0.146265	0.404117	-0.494917	0.218926	0.00504921	-0.0383454	0.302552		0.51969	0.130921	1.44221e-05	5.18822e-08	0.0228245	0.958638	0.693577	0.00145977	721.235
5d2466bb323a970b534d2d9708aaaa5e	Bacteria	Proteobacteria	Alphaproteobacteria	Sphingomonadales	Sphingomonadaceae	Sphingomonas	20	x		0.468398	206.453	519.308	362.881	-1.33093	0.200041	-6.65329	2.86608e-11	5.88649e-10		yes	389.351	336.41	362.881	0.211074	0.22966	0.91907	0.358059	0.557445				0.134042	0.194023	0.369085	-0.445388	0.262425	0.027885	-0.0253413	-0.0199301		0.16665	0.0442152	8.46878e-05	1.3651e-06	0.00607453	0.774516	0.794608	0.837783	738.88
9cd1cae79f931162fbf797ced40a2acd	Bacteria	Chloroflexi	Anaerolineae	Caldilineales	Caldilineaceae	uncultured	21	x		0.422486	254.652	399.969	327.311	-0.650349	0.126148	-5.15545	2.53018e-07	2.14463e-06		yes	318.972	335.65	327.311	-0.0741372	0.139528	-0.531342	0.595182	0.753145				0.00569703	-0.0134328	0.233901	-0.249174	0.0246173	0.0709461	-0.0677642	-0.0827212		0.953337	0.890257	0.0148348	0.00930856	0.800352	0.465614	0.485907	0.394702	286.729
bf9a4c3f680400f29053a9d68f33e1eb	Bacteria	Actinobacteria	Actinobacteria	Propionibacteriales	Nocardioidaceae	Marmoricola	22	x		0.364681	79.3074	485.749	282.528	-2.61515	0.375094	-6.97198	3.12508e-12	7.46506e-11		yes	327.973	237.083	282.528	0.467966	0.433037	1.08066	0.279848	0.465542				0.145165	0.149533	0.25536	-0.5446	0.270726	-0.196432	-0.259553	0.0873412		0.133875	0.122441	0.00764684	1.10971e-09	0.00459905	0.0415978	0.00667526	0.368741	1120.45
131e4c84dbbff0379bdc14a28bf3527e	Bacteria	Proteobacteria	Deltaproteobacteria	Myxococcales	Sandaracinaceae	uncultured	23	x		0.317472	200.089	291.818	245.954	-0.543259	0.10366	-5.2408	1.59883e-07	1.47203e-06		yes	208.31	283.597	245.954	-0.445774	0.10752	-4.14596	3.38388e-05	0.000244188				-0.213153	-0.0157478	0.32834	-0.358656	-0.0563987	0.121581	0.00409653	0.179952		0.0267675	0.871494	0.000521997	0.000138124	0.562081	0.210038	0.966437	0.0623783	175.346
5529a33a4b1c4b4d1c660b530d62033a	Bacteria	Acidobacteria	Acidobacteriia	Acidobacteriales	Acidobacteriaceae (Subgroup 1)	uncultured	24	x		0.303551	191.248	279.089	235.169	-0.545482	0.162051	-3.36612	0.000762347	0.00300756		yes	265.005	205.332	235.169	0.368842	0.166059	2.22115	0.0263407	0.0795117				0.239209	0.320834	0.171626	-0.298665	0.344584	0.0302857	0.0784532	0.0804539		0.0126558	0.00071083	0.075726	0.00169126	0.000260345	0.755689	0.419627	0.407832	295.552
3a2d736f13d552cf810b096be989de3e	Bacteria	Bacteroidetes	Bacteroidia	Chitinophagales	Chitinophagaceae	Flavisolibacter	25	x		0.181857	35.8162	245.963	140.89	-2.77946	0.293315	-9.47604	2.64121e-21	3.52601e-19		yes	183.463	98.3166	140.89	0.899752	0.368448	2.442	0.014606	0.0484446				0.341737	0.303244	0.248066	-0.685562	0.453841	-0.148623	-0.199617	0.0457207		0.00029492	0.00142173	0.0096373	2.22045e-16	8.09721e-07	0.124758	0.038337	0.638455	500.674
ab3feea76dbe8d5688328e879961352c	Bacteria	Chloroflexi	Anaerolineae	Anaerolineales	Anaerolineaceae	uncultured	26	x	yes	5.52908	3927.51	4639.54	4283.52	-0.240473	0.117842	-2.04064	0.0412871	0.0851247			3112.22	5454.83	4283.52	-0.80971	0.094104	-8.60442	7.67056e-18	6.8268e-16	yes			-0.531805	-0.314785	0.502682	0.087961	-0.191422	0.244334	0.348633	0.456915		3.1713e-09	0.0009065	2.96034e-08	0.36534	0.0471934	0.010822	0.000217596	6.67304e-07	3555.45
adc782d5c4173d56e0d5a74abadb73e3	Bacteria	Proteobacteria	Deltaproteobacteria	Myxococcales	Haliangiaceae	Haliangium	27	x	yes	1.62147	1359.53	1152.86	1256.2	0.237469	0.0825115	2.87801	0.00400188	0.0134403			1040.15	1472.24	1256.2	-0.500859	0.07096	-7.05833	1.68517e-12	6.73029e-11	yes			-0.537226	-0.271743	0.248709	0.363495	-0.367363	0.359342	0.291787	0.295779		2.04338e-09	0.00444239	0.00944532	0.000110304	9.1918e-05	0.000133819	0.00218383	0.00188419	1192.13
bd2302ce018f3c596a4ccdbb47dbf2a0	Archaea	Euryarchaeota	Methanobacteria	Methanobacteriales	Methanobacteriaceae	Methanobacterium	28	x	yes	1.33733	979.9	1092.23	1036.07	-0.156613	0.145152	-1.07897	0.280603	0.38031			680.009	1392.12	1036.07	-1.03416	0.111565	-9.26953	1.86964e-20	2.49597e-18	yes			-0.577582	-0.266141	0.296209	0.173483	-0.310898	0.170873	0.154677	0.375842		5.98264e-11	0.00536881	0.00185419	0.0725659	0.00105699	0.0770397	0.109958	6.11307e-05	519.421
df37cff8946279336357981f544316f5	Bacteria	Chloroflexi	Anaerolineae	Anaerolineales	Anaerolineaceae	RBG-16-58-14	29	x	yes	1.32007	1023.27	1022.12	1022.69	0.00141224	0.145436	0.00971038	0.992252	0.995983			774.101	1271.29	1022.69	-0.715893	0.130294	-5.49446	3.91914e-08	6.64328e-07	yes			-0.353292	-0.121314	0.332981	0.229958	-0.109082	0.0229691	0.310669	0.360113		0.000176488	0.211047	0.000429576	0.0166583	0.261107	0.813467	0.00106651	0.000129126	649.553
91bf6f1720f3875b5bc34550cbd12fa4	Bacteria	Proteobacteria	Gammaproteobacteria	Betaproteobacteriales	Nitrosomonadaceae	MND1	30	x	yes	0.87988	702.134	661.199	681.666	0.0865583	0.145884	0.593336	0.552956	0.653135			540.518	822.814	681.666	-0.606959	0.135348	-4.48443	7.31108e-06	6.84932e-05	yes			-0.366582	-0.2434	0.164809	0.0698505	-0.273686	0.322225	0.139834	0.188574		9.5384e-05	0.0111376	0.0882901	0.472548	0.00415606	0.0006717	0.148909	0.0506441	199.608
1b9c5612b0c61093b71f175c8830a0fa	Bacteria	Proteobacteria	Deltaproteobacteria	Syntrophobacterales	Syntrophobacteraceae	Syntrophobacter	31	x		0.610716	521.112	425.163	473.138	0.293118	0.133729	2.19188	0.0283879	0.0646955			382.543	563.732	473.138	-0.559129	0.126374	-4.4244	9.67115e-06	8.90413e-05	yes			-0.344908	-0.115951	0.199222	0.316728	-0.164337	0.199768	0.473034	0.27058		0.000256658	0.232083	0.0387296	0.000838843	0.0892162	0.0381881	2.34489e-07	0.00462193	192.991
c9f43d70d322afbb82c399c165665f26	Archaea	Euryarchaeota	Methanomicrobia	Methanosarcinales	Methanosaetaceae	Methanosaeta	32	x		0.569146	528.338	353.527	440.933	0.579418	0.235296	2.46251	0.0137968	0.0357646			175.969	705.896	440.933	-2.00474	0.171995	-11.6558	2.14317e-31	1.14445e-28	yes			-0.580763	-0.254671	0.30611	0.365763	-0.317185	0.235846	0.439986	0.418789		4.43574e-11	0.00781815	0.00127353	9.91496e-05	0.00082361	0.0140014	1.89214e-06	6.46236e-06	101.458
5002072f5721d3a1ebecbb8b1ff370aa	Bacteria	Proteobacteria	Deltaproteobacteria	Deltaproteobacteria Incertae Sedis	Syntrophorhabdaceae	Syntrophorhabdus	33	x		0.515214	446.849	351.45	399.15	0.345414	0.102655	3.36481	0.000765971	0.00300756			323.828	474.472	399.15	-0.551324	0.094137	-5.85662	4.72393e-09	1.05107e-07	yes			-0.41817	-0.177322	0.101166	0.406604	-0.248611	0.0886374	0.352911	0.279107		6.6902e-06	0.066369	0.297508	1.26208e-05	0.00947421	0.36165	0.000179559	0.00344261	220.561
4839c9cda0b16c6b59a8757af0053ea6	Bacteria	Acidobacteria	Acidobacteriia	Solibacterales	Solibacteraceae (Subgroup 3)	Candidatus Solibacter	34	x		0.482801	416.022	332.056	374.039	0.324671	0.173582	1.87041	0.0614262	0.116732			278.215	469.863	374.039	-0.755314	0.162315	-4.65338	3.26543e-06	3.35334e-05	yes			-0.41534	-0.190612	0.255284	0.207741	-0.15684	0.37548	0.404108	0.351672		7.83106e-06	0.0481539	0.00766573	0.0309756	0.105016	6.22191e-05	1.44294e-05	0.000189884	138.954
63f20dc08ade51e23f5cc871996786e7	Bacteria	Planctomycetes	Phycisphaerae	MSBL9	SG8-4	uncultured bacterium	35	x		0.480157	431.377	312.604	371.99	0.463757	0.17875	2.59444	0.00947456	0.0259678			221.61	522.371	371.99	-1.23697	0.146927	-8.41896	3.79828e-17	2.89754e-15	yes			-0.479789	-0.189583	0.31247	0.332	-0.28165	0.193527	0.448598	0.467795		1.48856e-07	0.0493977	0.000993555	0.000447759	0.0031474	0.0447701	1.12133e-06	3.31378e-07	109.178
1d2d5fcb465cb3ec5484502703ee9099	Bacteria	Acidobacteria	Acidobacteriia	Solibacterales	Solibacteraceae (Subgroup 3)	Bryobacter	36	x		0.467115	402.224	321.549	361.887	0.322422	0.135831	2.37369	0.0176111	0.0429422			286.009	437.765	361.887	-0.612553	0.12694	-4.82554	1.39623e-06	1.5458e-05	yes			-0.504216	-0.316176	0.294485	0.321768	-0.22025	0.437871	0.413282	0.26213		2.64548e-08	0.000857593	0.00197697	0.000684341	0.0219937	2.14688e-06	8.77334e-06	0.00613401	135.645
18d97a70127a1066c63ca1769cc68f03	Archaea	Euryarchaeota	Methanomicrobia	Methanosarcinales	Methanosarcinaceae	Methanosarcina	37	x		0.425013	323.408	335.13	329.269	-0.0507055	0.164407	-0.308414	0.757768	0.836049			221.991	436.547	329.269	-0.977497	0.138614	-7.05193	1.7645e-12	6.73029e-11	yes			-0.418627	-0.142588	0.20553	0.0291044	-0.34125	0.16971	0.179304	0.341279		6.52123e-06	0.140993	0.0328503	0.764936	0.000301241	0.0791018	0.0633429	0.000300867	119.103
c3bd18dbd75dfae2d750d0e27856b7e5	Bacteria	Proteobacteria	Gammaproteobacteria	Pseudomonadales	Pseudomonadaceae	Pseudomonas	38	x		0.103744	78.2873	82.459	80.3731	-0.0747315	0.434224	-0.172104	0.863356	0.920224			33.9729	126.773	80.3731	-1.89707	0.40619	-4.6704	3.00609e-06	3.14755e-05	yes			-0.224566	-0.0918808	0.259849	0.146944	0.0196274	0.259811	0.279009	0.034472		0.0194635	0.344278	0.00661118	0.129125	0.840214	0.00661933	0.00345442	0.723204	20.9533
c9e0853e64d505fe56c6a734d9f7d0a4	Bacteria	Proteobacteria	Gammaproteobacteria	Betaproteobacteriales	Gallionellaceae	Gallionella	39	x		0.181938	129.733	152.171	140.952	-0.231239	0.279116	-0.828469	0.407405	0.514313			87.6659	194.238	140.952	-1.14867	0.260887	-4.40294	1.06794e-05	9.34883e-05	yes			-0.281626	0.0225899	0.395322	-0.0323271	0.0623153	0.0533498	0.245755	0.362335		0.00315009	0.816492	2.29248e-05	0.73979	0.521726	0.58344	0.0103567	0.000116455	0
fc67529355587119c01c02a63f43fe9b	Bacteria	Proteobacteria	Deltaproteobacteria	Myxococcales	Polyangiaceae	Pajaroellobacter	40	x		0.758371	713.017	462.042	587.53	0.625835	0.121133	5.1665	2.38512e-07	2.05428e-06	yes		459.765	715.295	587.53	-0.63725	0.12076	-5.27698	1.3133e-07	2.06265e-06	yes			-0.462812	-0.269675	0.082147	0.457563	-0.340107	0.255518	0.255156	0.114103		4.57985e-07	0.00476619	0.398003	6.40494e-07	0.000316576	0.00760809	0.00769716	0.239661	466.487
4ad46755f622f0fb4e0304407c07467e	Bacteria	Proteobacteria	Deltaproteobacteria	Syntrophobacterales	Syntrophaceae	Desulfobacca	41	x		0.633778	588.381	393.629	491.005	0.578802	0.130823	4.42431	9.67497e-06	5.80498e-05	yes		384.268	597.742	491.005	-0.636883	0.128592	-4.95273	7.31797e-07	8.88135e-06	yes			-0.428801	-0.292368	0.207097	0.484266	-0.140749	0.142997	0.355283	0.260463		3.65512e-06	0.00213769	0.0315122	1.09542e-07	0.146243	0.139842	0.000161221	0.00647957	621.982
2307b046d23db5222969df2b9b7f8618	Bacteria	Proteobacteria	Deltaproteobacteria	Syntrophobacterales	Syntrophaceae	uncultured	42	x		0.592245	603.364	314.292	458.828	0.939938	0.137484	6.8367	8.10359e-12	1.73093e-10	yes		334.366	583.29	458.828	-0.80262	0.144569	-5.55182	2.82716e-08	5.03234e-07	yes			-0.46406	-0.359894	-0.00978122	0.645917	-0.340774	0.0801204	0.298637	0.160136		4.22533e-07	0.000130443	0.919972	4.41869e-14	0.000307545	0.409784	0.00169308	0.0978191	250.337
e4b9ecffd5a3e3bde66abe81afc4d341	Bacteria	Planctomycetes	Planctomycetacia	Isosphaerales	Isosphaeraceae	Aquisphaera	43	x		0.363133	412.769	149.888	281.329	1.46213	0.233594	6.25927	3.86772e-10	6.0746e-09	yes		203.395	359.262	281.329	-0.8204	0.254475	-3.22389	0.00126463	0.00613919	yes			-0.232549	-0.103509	-0.0482343	0.361876	-0.223118	0.0251508	0.271905	0.106757		0.0154395	0.286404	0.620091	0.000118974	0.0202832	0.796118	0.00441787	0.271467	37.4954
de974162e3f3f4518d226dcd6094334d	Bacteria	Proteobacteria	Gammaproteobacteria	Betaproteobacteriales	Burkholderiaceae	Burkholderia-Caballeronia-Paraburkholderia	44	x		0.290326	336.769	113.078	224.924	1.57495	0.381989	4.12302	3.73939e-05	0.000202282	yes		97.6591	352.188	224.924	-1.85098	0.366236	-5.05407	4.325e-07	5.77388e-06	yes			-0.0280096	0.159477	0.0873243	0.105259	0.0390868	0.0601452	0.349723	0.14598		0.773535	0.0992254	0.368834	0.27829	0.687957	0.536355	0.000207259	0.131682	103.664
bf5617fe067960f320e049a8305f3dd0	Bacteria	Acidobacteria	Acidobacteriia	Solibacterales	Solibacteraceae (Subgroup 3)	AKIW659	45	x		0.146277	159.905	66.7436	113.324	1.25891	0.305558	4.12004	3.78806e-05	0.000202282	yes		53.6905	172.958	113.324	-1.68586	0.290521	-5.80288	6.51847e-09	1.39235e-07	yes			-0.39971	-0.16145	0.160898	0.282088	-0.275961	0.339598	0.411912	0.274584		1.82219e-05	0.0950617	0.0962116	0.00309898	0.00384194	0.000323624	9.45905e-06	0.00402941	0
06eb0657b87c99aa77ad8739184f721a	Archaea	Euryarchaeota	Methanomicrobia	Methanocellales	Methanocellaceae	Methanocella	46	x		0.133886	128.127	79.324	103.725	0.691103	0.184207	3.75176	0.000175595	0.000801433	yes		77.76	129.69	103.725	-0.737049	0.182702	-4.03417	5.47967e-05	0.000375147	yes			-0.338506	-0.145274	-0.00958588	0.487753	-0.345737	0.0661922	0.156354	0.0707175		0.000339256	0.133579	0.921565	8.60083e-08	0.000247444	0.496104	0.106111	0.467056	25.3645
83e78a0032f7be84e38eccec9dab35e6	Bacteria	Acidobacteria	Thermoanaerobaculia	Thermoanaerobaculales	Thermoanaerobaculaceae	Thermoanaerobaculum	47	x		0.0848321	84.8582	46.5852	65.7217	0.865589	0.198691	4.35645	1.3219e-05	7.67279e-05	yes		49.7482	81.6951	65.7217	-0.715634	0.203328	-3.51961	0.000432184	0.00226261	yes			-0.238265	-0.121476	0.00401159	0.358656	-0.217021	0.110082	0.211676	0.167853		0.0130213	0.210434	0.967133	0.000138124	0.0240669	0.256733	0.0278645	0.0824893	43.0094
7ad7d332fdde204d2d8b61a59f79a600	Bacteria	Proteobacteria	Deltaproteobacteria	Myxococcales	KD3-10	uncultured bacterium	48	x		0.0750556	73.7655	42.5296	58.1476	0.795121	0.212115	3.74854	0.000177868	0.000804928	yes		38.7052	77.5899	58.1476	-1.00317	0.204423	-4.90734	9.23195e-07	1.09553e-05	yes			-0.433731	-0.184641	0.247782	0.309615	-0.334594	0.327658	0.214365	0.115647		2.74236e-06	0.0557484	0.00972333	0.00111146	0.00040115	0.00053702	0.0258948	0.233317	27.5701
081d495ff98f9a5694f2d40e66fb9258	Archaea	Euryarchaeota	Thermoplasmata	Methanomassiliicoccales	Methanomassiliicoccaceae	uncultured	49	x		0.103928	97.8775	63.1538	80.5156	0.631352	0.25925	2.4353	0.0148794	0.0380063			42.4816	118.55	80.5156	-1.47885	0.227137	-6.51082	7.47408e-11	2.21731e-09	yes			-0.573562	-0.294151	0.263028	0.408548	-0.364059	0.249576	0.31206	0.216273		8.6906e-11	0.00200154	0.00595467	1.13621e-05	0.000107428	0.00919153	0.00100974	0.0245698	27.5701
3863f250fc09ae604714cf559b2e315e	Bacteria	Acidobacteria	Thermoanaerobaculia	Thermoanaerobaculales	Thermoanaerobaculaceae	Subgroup 10	50	x		0.13275	78.7814	126.909	102.845	-0.690164	0.170051	-4.05857	4.93752e-05	0.000255984		yes	79.2758	126.414	102.845	-0.675041	0.170506	-3.95904	7.52512e-05	0.0004961	yes			-0.202711	-0.160146	0.371372	-0.139434	0.0652586	0.0511018	0.0480437	0.171073		0.0353766	0.0977989	7.59028e-05	0.150087	0.502213	0.599424	0.621476	0.0766892	101.458
b8c9c82ddba6e9de2482e6bac395f4e1	Bacteria	Proteobacteria	Alphaproteobacteria	Rhizobiales	Rhizobiales Incertae Sedis	uncultured	51	x		0.27015	241.008	177.576	209.292	0.441069	0.231578	1.90462	0.0568289	0.109952			297.535	121.049	209.292	1.29685	0.205177	6.32064	2.6049e-10	6.95508e-09		yes		0.384531	0.124449	-0.308243	-0.0370117	0.116723	-0.217154	-0.351102	-0.470344		3.97716e-05	0.199402	0.00117252	0.703729	0.228969	0.0239777	0.000194826	2.80254e-07	318.711
d143e75266ddb232ee6a3b11435d14a8	Bacteria	Proteobacteria	Alphaproteobacteria	Acetobacterales	Acetobacteraceae	Roseomonas	52	x		0.16529	159.428	96.6801	128.054	0.722091	0.279907	2.57976	0.00988701	0.0269371			188.71	67.3985	128.054	1.48462	0.257706	5.76089	8.36692e-09	1.71844e-07		yes		0.329288	0.10491	-0.319915	-0.0165673	0.0890955	-0.106816	-0.227883	-0.381314		0.000501765	0.279894	0.000737818	0.864868	0.359164	0.271204	0.0176933	4.66993e-05	148.879
16028d74cf67c967e486f63ed5bcb4ac	Bacteria	Verrucomicrobia	Verrucomicrobiae	Verrucomicrobiales	Rubritaleaceae	Luteolibacter	53	x		0.151796	152.641	82.5592	117.6	0.887543	0.485916	1.82654	0.0677695	0.126094			209.172	26.0287	117.6	3.00465	0.410763	7.3148	2.57764e-13	1.37646e-11		yes		0.514512	0.238057	-0.420481	-0.190149	0.181859	-0.290017	-0.392573	-0.42326		1.2253e-08	0.0131033	5.87654e-06	0.0487107	0.059608	0.00233	2.64277e-05	5.02177e-06	89.3273
d412c5cea2f18f29ccd8aba4fd580c41	Bacteria	Proteobacteria	Alphaproteobacteria	Rhodobacterales	Rhodobacteraceae	Rhodobacter	54	x		0.0460686	49.6993	21.6818	35.6905	1.19648	0.626369	1.91018	0.0561096	0.108955			68.6039	2.77715	35.6905	4.61464	0.487264	9.47052	2.78451e-21	4.95643e-19		yes		0.577107	0.221854	-0.558691	-0.112722	0.167752	-0.285561	-0.422886	-0.542884		6.25389e-11	0.0210226	3.31347e-10	0.245431	0.0826767	0.00273774	5.12958e-06	1.28074e-09	14.3365
fb10771bdfc7f2b3c0647d9bc8f4bc6c	Bacteria	Proteobacteria	Gammaproteobacteria	Betaproteobacteriales	Burkholderiaceae	uncultured	55	x		0.600116	623.468	306.383	464.926	1.02505	0.147108	6.96798	3.21529e-12	7.46506e-11	yes		549.629	380.223	464.926	0.53164	0.166968	3.18408	0.00145214	0.00690453		yes		0.0754428	-0.144893	-0.365259	0.359789	-0.247659	-0.0342108	-0.151819	-0.407366		0.437744	0.134612	0.000101531	0.000131077	0.00976089	0.725217	0.116765	1.21125e-05	313.197
0cc8dcafb4d26ad776a84f03dd97157e	Bacteria	Proteobacteria	Alphaproteobacteria	Rhizobiales	Beijerinckiaceae	alphaI cluster	56	x		0.346274	346.402	190.133	268.267	0.865764	0.160115	5.40712	6.40455e-08	6.47321e-07	yes		334.59	201.945	268.267	0.729131	0.165538	4.4046	1.05978e-05	9.34883e-05		yes		0.199634	-0.00845027	-0.377184	0.307601	-0.113502	-0.120114	-0.187259	-0.465365		0.0383198	0.930832	5.72478e-05	0.00120209	0.242158	0.215633	0.0523057	3.88257e-07	339.664
04a91cbc5ce7df29974da054411387a8	Bacteria	Planctomycetes	Planctomycetacia	Planctomycetales	uncultured	uncultured bacterium	57	x		0.334216	336.763	181.089	258.926	0.897695	0.116744	7.68941	1.47818e-14	5.82129e-13	yes		308.666	209.185	258.926	0.560493	0.133624	4.19456	2.73398e-05	0.000206183		yes		0.218793	0.00427753	-0.609837	0.28368	-0.0990788	-0.123001	-0.154792	-0.207084		0.0229096	0.964955	2.46581e-12	0.00292842	0.307639	0.204724	0.109692	0.031523	179.757
c6f0c7914d9eedc3477c8f3320ab5d8b	Bacteria	Cyanobacteria	Oxyphotobacteria	Oxyphotobacteria Incertae Sedis	Unknown Family	Leptolyngbya ANT.L52.2	58	x		0.196794	214.514	90.4092	152.462	1.2473	0.283312	4.40255	1.06987e-05	6.34789e-05	yes		211.451	93.4725	152.462	1.17906	0.285589	4.12854	3.65081e-05	0.000259938		yes		0.0927198	0.0340584	-0.113711	0.146794	-0.113336	0.222704	0.00182439	-0.324222		0.339872	0.726393	0.241287	0.129519	0.242854	0.0205228	0.985049	0.000618972	135.645
3cf285b55f586301dd1556b278e2ad14	Bacteria	Cyanobacteria	Oxyphotobacteria	Synechococcales	Cyanobiaceae	Cyanobium PCC-6307	59	x		0.180193	252.315	26.8862	139.601	3.22882	0.452133	7.1413	9.24504e-13	2.7427e-11	yes		236.299	42.9023	139.601	2.46069	0.483124	5.09328	3.5192e-07	4.9454e-06		yes		0.264167	0.0142302	-0.576881	0.247101	-0.152639	-0.129945	-0.201838	-0.472371		0.00573406	0.883786	6.38745e-11	0.00993218	0.114781	0.180114	0.0361915	2.45063e-07	22.0561
16305d63e2e353d479b00750c2906158	Bacteria	Gemmatimonadetes	Gemmatimonadetes	Gemmatimonadales	Gemmatimonadaceae	Gemmatimonas	60	x		0.212272	110.405	218.499	164.452	-0.98513	0.17182	-5.7335	9.83766e-09	1.25079e-07		yes	204.916	123.989	164.452	0.724325	0.182292	3.97343	7.0844e-05	0.000472884		yes		0.408881	0.36198	0.0815801	-0.491726	0.432098	-0.289015	-0.0673164	0.106957		1.1159e-05	0.000118394	0.401279	6.50775e-08	3.01774e-06	0.00241659	0.4888	0.270564	656.169
330da8f4a06927c61bb26cef18a6ca4f	Bacteria	Armatimonadetes	Chthonomonadetes	Chthonomonadales	Chthonomonadaceae	Chthonomonas				0.0619867	61.6583	34.3872	48.0227	0.837768	0.229205	3.65511	0.000257072	0.00112521	yes		54.8787	41.1668	48.0227	0.419479	0.238376	1.75973	0.0784531	0.192174				0.123932	-0.028543	-0.225457	0.219465	0.0211929	-0.0189397	0.0202783	-0.174011		0.201289	0.769342	0.0189738	0.0224833	0.827659	0.845742	0.834989	0.0716868	65.0655
08203ccd4ca16e3932623540b5168bb9	Bacteria	Actinobacteria	Actinobacteria	Frankiales	Acidothermaceae	Acidothermus				0.575103	666.745	224.35	445.547	1.57143	0.416163	3.77601	0.000159359	0.000746473	yes		299.166	591.928	445.547	-0.984343	0.428924	-2.29491	0.0217382	0.0686876				-0.161972	-0.00949693	-0.0505698	0.321999	-0.162659	0.14294	0.26067	0.103436		0.093982	0.922291	0.603235	0.000677911	0.0925783	0.140002	0.00643574	0.286742	0
d7f730ec53f6bb206562aec53e6da899	Bacteria	Chloroflexi	Ktedonobacteria	Ktedonobacterales	Ktedonobacteraceae	BacC-u-018				0.0202375	27.912	3.44497	15.6785	3.02938	0.676945	4.47507	7.63848e-06	4.68845e-05	yes		16.2021	15.1549	15.6785	0.098356	0.747317	0.131612	0.895291	0.953499				-0.00046574	-0.0311156	-0.350171	0.410595	-0.154537	0.0404462	0.0313564	-0.0363748		0.996183	0.749212	0.000203141	1.01654e-05	0.110285	0.677697	0.747337	0.708595	0
b6c8280bb9641cfe499d3cb8b2497a7a	Bacteria	Proteobacteria	Deltaproteobacteria	Syntrophobacterales	Syntrophaceae	Desulfomonile				0.295769	315.083	143.198	229.14	1.13791	0.17243	6.59925	4.13256e-11	8.17329e-10	yes		187.265	271.016	229.14	-0.53331	0.193851	-2.75113	0.005939	0.0245847				-0.279993	-0.155249	-0.149434	0.518077	-0.248726	0.0478341	0.275144	0.173474		0.00333708	0.108634	0.122692	9.33035e-09	0.00944031	0.623	0.00395226	0.0725818	116.897
ef58f2d28800c31a0a5ae39506274050	Bacteria	Bacteroidetes	Bacteroidia	Chitinophagales	Chitinophagaceae	Dinghuibacter				0.102174	126.24	32.074	79.1569	1.97673	0.471927	4.18863	2.80644e-05	0.000156108	yes		137.207	21.1073	79.1569	2.69771	0.447412	6.02959	1.64379e-09	3.98992e-08		yes		0.377561	0.119382	-0.464389	-0.000672141	-0.0417976	-0.170253	-0.386289	-0.442192		5.62011e-05	0.218464	4.13638e-07	0.994492	0.667555	0.0781332	3.6405e-05	1.65706e-06	34.187
23031f625fa17275abcf24f98db9f47d	Bacteria	Chloroflexi	Ktedonobacteria	Ktedonobacterales	Ktedonobacteraceae	FCPS473				0.333795	396.8	120.4	258.6	1.72087	0.429739	4.00446	6.21597e-05	0.000319166	yes		200.868	316.332	258.6	-0.655057	0.450668	-1.45352	0.146078	0.297732				-0.097723	0.0248505	-0.131314	0.356149	-0.165292	0.0762972	0.224818	0.111574		0.314338	0.798501	0.175529	0.000154971	0.0873487	0.432558	0.0193239	0.250302	0
f5e020f823514a819a8c049377368e3e	Bacteria	Acidobacteria	Holophagae	Holophagales	Holophagaceae	Geothrix				0.31212	293.132	190.484	241.808	0.621845	0.180834	3.43876	0.000584379	0.00234631	yes		282.512	201.104	241.808	0.490527	0.184157	2.66363	0.00773017	0.029276				0.116189	0.0890758	-0.242435	0.217836	0.0581232	-0.0274611	0.208323	-0.0331105		0.231118	0.359271	0.0114724	0.0235285	0.550167	0.777854	0.030498	0.733718	95.9441
d8ff6ea7073fa202519e6ef67dd0c2ab	Bacteria	Chloroflexi	Ktedonobacteria	Ktedonobacterales	Ktedonobacteraceae	JG30a-KF-32				0.14352	193.095	29.2824	111.188	2.72227	0.524989	5.1854	2.15557e-07	1.88701e-06	yes		76.0047	146.372	111.188	-0.94527	0.571454	-1.65415	0.0980974	0.228751				-0.182878	-0.0978022	-0.188363	0.528569	-0.287438	0.0290206	0.208707	0.0376689		0.0581699	0.313945	0.0509075	4.10762e-09	0.00255869	0.765593	0.0301862	0.69872	0
c3a84dfe72968573f2c0598146e41b6d	Bacteria	Chloroflexi	Ktedonobacteria	Ktedonobacterales	Ktedonobacteraceae	Ktedonobacter				0.138732	167.565	47.3939	107.48	1.82306	0.362354	5.03117	4.87494e-07	3.82826e-06	yes		68.8477	146.112	107.48	-1.08487	0.383354	-2.82993	0.00465576	0.0200498				-0.26743	-0.147393	-0.099795	0.415939	-0.20098	0.102922	0.225752	0.0459686		0.00514153	0.127944	0.304138	7.57526e-06	0.0370079	0.289161	0.0188138	0.636634	5.51403
bc337ad4a76d18617790b1b863e5117b	Bacteria	Verrucomicrobia	Verrucomicrobiae	Opitutales	Opitutaceae	Lacunisphaera				0.169806	160.917	102.189	131.553	0.656055	0.170376	3.85063	0.000117816	0.00056173	yes		151.993	111.113	131.553	0.451717	0.176242	2.56305	0.0103757	0.0364514				0.169806	0.110406	-0.173985	0.23819	0.0501683	-0.0855128	-0.0560844	-0.187769		0.0789304	0.255326	0.07173	0.013051	0.606118	0.378888	0.564265	0.0516557	34.187
6cd22d37056b0482d8efcb424d96b1fa	Bacteria	Chloroflexi	Anaerolineae	Anaerolineales	Anaerolineaceae	Leptolinea				0.0429612	49.1135	17.4529	33.2832	1.49134	0.377139	3.95435	7.67442e-05	0.000383004	yes		44.5181	22.0483	33.2832	1.01471	0.390059	2.60144	0.0092834	0.0337234				0.110393	0.055813	-0.284204	0.188102	-0.0915747	-0.0209406	0.102246	-0.1947		0.255386	0.566154	0.00287409	0.0512344	0.345895	0.829679	0.292356	0.0434657	7.71964
842e017be91e4bf61ae642d6ec03a438	Bacteria	Firmicutes	Bacilli	Bacillales	Planococcaceae	Lysinibacillus				0.144287	137.046	86.5199	111.783	0.666405	0.183446	3.63271	0.000280462	0.00121762	yes		113.909	109.657	111.783	0.0535019	0.194042	0.275723	0.78276	0.89315				-0.102214	-0.12405	-0.382758	0.284654	-0.36247	-0.0653926	-0.113037	-0.133786		0.292506	0.200859	4.34618e-05	0.00282822	0.000115722	0.501334	0.244108	0.167469	0
ab0fecb023f228a24503f22ac8a0cccb	Bacteria	Proteobacteria	Deltaproteobacteria	Myxococcales	Myxococcaceae	Myxococcus				0.0359269	37.0345	18.6325	27.8335	0.993432	0.325098	3.05579	0.00224467	0.00799103	yes		21.5561	34.1109	27.8335	-0.663601	0.332351	-1.99669	0.045859	0.126231				-0.0993101	-0.0757807	0.00661627	0.118086	-0.119308	0.217071	0.119499	-0.0105381		0.306506	0.435689	0.945818	0.22354	0.218753	0.0240331	0.218011	0.913802	8.82245
ba00962ef3b287be7c246b8935cbde73	Bacteria	Chlamydiae	Chlamydiae	Chlamydiales	Parachlamydiaceae	Neochlamydia				0.0248266	28.3584	10.1093	19.2338	1.48427	0.321707	4.61374	3.95495e-06	2.54451e-05	yes		19.1996	19.2681	19.2338	-0.000584612	0.352559	-0.0016582	0.998677	0.998677				0.01636	-0.0157764	-0.0865315	0.344292	-0.0461141	0.0836081	0.214742	-0.0683388		0.866543	0.871262	0.373214	0.00026372	0.635566	0.389636	0.0256284	0.482208	46.3178
617940113d9b520d2cb2a35b0a895db9	Bacteria	Cyanobacteria	Oxyphotobacteria	Phormidesmiales	Nodosilineaceae	Nodosilinea PCC-7104				0.0160204	23.4465	1.37636	12.4114	4.07501	0.802494	5.07793	3.81559e-07	3.08716e-06	yes		23.401	1.42188	12.4114	4.03099	0.806335	4.99916	5.75816e-07	7.32109e-06		yes		0.194091	0.0103587	-0.521975	0.143423	-0.131443	-0.02235	-0.152127	-0.29779		0.0441397	0.915264	6.90142e-09	0.138655	0.175102	0.818407	0.116017	0.00174776	0
efe5de311efd254ed5e9a14a005562ab	Bacteria	Bacteroidetes	Bacteroidia	Cytophagales	Microscillaceae	OLB12				0.0683412	85.2993	20.5922	52.9458	2.04959	0.546259	3.75205	0.000175394	0.000801433	yes		87.9549	17.9366	52.9458	2.29252	0.539582	4.24869	2.15029e-05	0.000173978		yes		0.316548	0.00718216	-0.46156	0.0759627	-0.0589778	-0.182976	-0.443294	-0.4748		0.000844915	0.941192	4.96397e-07	0.434584	0.544308	0.0580321	1.55025e-06	2.08422e-07	33.0842
0bcc8377889751e573f2f38b203d91d8	Bacteria	Acidobacteria	Acidobacteriia	Solibacterales	Solibacteraceae (Subgroup 3)	Paludibaculum				0.0520519	61.1011	19.5508	40.3259	1.64119	0.327823	5.00634	5.54744e-07	4.29323e-06	yes		27.5261	53.1258	40.3259	-0.946999	0.349964	-2.70599	0.00681016	0.0269376				-0.230788	-0.2064	-0.0815529	0.52638	-0.206772	0.234291	0.351986	0.0369024		0.0162591	0.0321017	0.401436	4.88604e-09	0.0317859	0.0146643	0.000187223	0.704563	0
79f9cb9a847087011f89c6f42b6594f4	Bacteria	Proteobacteria	Alphaproteobacteria	Rhizobiales	Hyphomicrobiaceae	Pedomicrobium				0.221256	216.496	126.329	171.413	0.774501	0.137707	5.62427	1.86296e-08	2.11664e-07	yes		177.655	165.17	171.413	0.106124	0.154758	0.685744	0.492875	0.664626				-0.0839407	-0.225195	-0.167772	0.406718	-0.189688	-0.0138901	-0.125106	-0.350196		0.387746	0.019117	0.0826392	1.25433e-05	0.0492698	0.886545	0.197021	0.000202913	227.178
9734e34474419c4d40067a93a4ecd169	Bacteria	Proteobacteria	Deltaproteobacteria	Myxococcales	Phaselicystidaceae	Phaselicystis				0.127174	117.532	79.5173	98.5248	0.561143	0.137206	4.08979	4.31759e-05	0.000228277	yes		94.3772	102.672	98.5248	-0.119058	0.147575	-0.806758	0.419806	0.610835				-0.18653	-0.0894378	-0.115302	0.392467	-0.182563	0.199592	0.189236	-0.044919		0.0532454	0.357313	0.234722	2.65718e-05	0.0586117	0.0383617	0.0498234	0.644359	76.0936
fb92a79a46a85fbd88574894031284ae	Bacteria	Planctomycetes	Planctomycetacia	Pirellulales	Pirellulaceae	Pir1 lineage				0.0571814	58.9568	29.6432	44.3	0.990444	0.283256	3.49663	0.000471167	0.00195041	yes		35.6408	52.9592	44.3	-0.570607	0.293549	-1.94382	0.0519166	0.140728				-0.154363	0.0305218	-0.00958467	0.391272	-0.088905	-0.0239807	0.229662	0.155355		0.11069	0.753845	0.921575	2.82548e-05	0.360197	0.805411	0.0168028	0.10839	0
3ad36c08265e8d2c494f7c7dc6b89701	Bacteria	Proteobacteria	Gammaproteobacteria	Cellvibrionales	Porticoccaceae	Porticoccus				0.0205086	28.2896	3.48741	15.8885	3.01995	0.637859	4.73451	2.19584e-06	1.50331e-05	yes		7.04778	24.7293	15.8885	-1.80942	0.681757	-2.65405	0.00795319	0.0299085				-0.383902	-0.329119	0.0818604	0.428071	-0.293481	0.185772	0.184215	0.00871614		4.10457e-05	0.000505303	0.399657	3.81267e-06	0.00205176	0.0542381	0.0563256	0.928662	0
e3127bf17a941584988f6f3aabc70768	Bacteria	Proteobacteria	Gammaproteobacteria	Betaproteobacteriales	Burkholderiaceae	Rhodoferax				0.014988	22.2199	1.00331	11.6116	4.44089	0.933226	4.75864	1.949e-06	1.37231e-05	yes		23.2232	0	11.6116	6.91893	0.79993	8.64942	5.17604e-18	5.52801e-16		yes		0.389594	0.0990029	-0.627706	0.200578	-0.0566826	-0.246447	-0.392302	-0.497172		3.0786e-05	0.308012	3.58824e-13	0.0373962	0.560111	0.0101366	2.67986e-05	4.41451e-08	0
6d304fc99d7e5b9bd629370d78165c7e	Bacteria	Planctomycetes	Phycisphaerae	Phycisphaerales	Phycisphaeraceae	SM1A02				0.0202063	22.7714	8.53731	15.6544	1.41044	0.2602	5.42061	5.93947e-08	6.21898e-07	yes		14.7283	16.5804	15.6544	-0.172615	0.289841	-0.595549	0.551477	0.713048				-0.178998	-0.345461	-0.138468	0.424947	-0.295152	0.0733186	-0.168112	-0.24368		0.0638032	0.000250481	0.152962	4.56161e-06	0.00192861	0.45079	0.0820091	0.011042	9.92525
b426718584e73bc6dd83c01b7da3c1e6	Bacteria	Acidobacteria	Thermoanaerobaculia	Thermoanaerobaculales	Thermoanaerobaculaceae	TPD-58				0.0598462	65.3933	27.3355	46.3644	1.25505	0.209572	5.98862	2.11628e-09	2.97393e-08	yes		56.5647	36.1641	46.3644	0.644178	0.230098	2.79959	0.00511678	0.0216854				0.0264036	-0.0440139	-0.160778	0.36493	-0.0367545	-0.0108082	0.0860987	-0.0977071		0.7862	0.651051	0.0964632	0.000103118	0.705693	0.911602	0.375618	0.314417	57.3459
28a007837008c2c4b6debd32963e00b3	Bacteria	Acidobacteria	Holophagae	Holophagales	Holophagaceae	uncultured				0.0200136	27.0311	3.9791	15.5051	2.75951	0.658177	4.19265	2.75715e-05	0.000154981	yes		26.566	4.44416	15.5051	2.5886	0.665768	3.88814	0.000101017	0.000642179		yes		0.265975	0.0631771	-0.477599	0.27368	-0.0117045	-0.0976032	-0.113712	-0.321206		0.00539873	0.515973	1.72665e-07	0.00415685	0.904305	0.314935	0.241282	0.000700157	0
75de68bb148e8323ca0252f02a29f3ba	Bacteria	Actinobacteria	Acidimicrobiia	Microtrichales	uncultured	uncultured bacterium				0.031561	33.5336	15.3688	24.4512	1.1218	0.26205	4.28085	1.8618e-05	0.000105766	yes		27.1504	21.752	24.4512	0.32115	0.282417	1.13715	0.255475	0.447291				0.0146347	-0.0520633	-0.251683	0.26004	-0.16175	0.118728	-0.0734217	-0.312675		0.880507	0.592564	0.00859966	0.00656996	0.0944401	0.221015	0.450152	0.000985545	3.30842
a4215c6de2148cd5bdde8d66768f4079	Bacteria	Actinobacteria	Thermoleophilia	Solirubrobacterales	Solirubrobacteraceae	uncultured				0.108799	136.493	32.0862	84.2896	2.09041	0.349957	5.97332	2.3247e-09	3.12882e-08	yes		68.7667	99.8126	84.2896	-0.536382	0.390956	-1.37198	0.170071	0.335254				-0.175489	-0.0792449	-0.1055	0.499643	-0.196476	0.0972556	0.185992	-0.0144524		0.0692719	0.414936	0.277185	3.69363e-08	0.0415508	0.31667	0.0539486	0.881985	0
acfac4fc22dc65f9df2f9c08c87aa2a6	Bacteria	Bacteroidetes	Bacteroidia	Bacteroidales	Prolixibacteraceae	uncultured				0.0478135	51.9976	22.0872	37.0424	1.23234	0.343066	3.59215	0.000327958	0.00141234	yes		34.5215	39.5632	37.0424	-0.195756	0.361184	-0.541984	0.58783	0.748234				-0.123472	-0.0625976	-0.0753079	0.400274	-0.138812	-0.0381382	0.107544	-0.0603059		0.202982	0.519838	0.438566	1.7688e-05	0.151933	0.695151	0.26793	0.535265	4.41122
65a54fb3fce422e8f897655940dd62e2	Bacteria	Bacteroidetes	Bacteroidia	Cytophagales	Microscillaceae	uncultured				0.127511	165.777	31.7951	98.786	2.37984	0.255274	9.32269	1.13423e-20	1.21136e-18	yes		118.719	78.8535	98.786	0.59057	0.321468	1.8371	0.0661948	0.170763				0.0614656	-0.0882014	-0.297617	0.443522	-0.19079	0.00331577	-0.000590741	-0.370137		0.52743	0.364026	0.00175918	1.52898e-06	0.0479415	0.972831	0.995159	8.0535e-05	8.82245
b2137100989578bf9c643d4835076389	Bacteria	Bacteroidetes	Ignavibacteria	Kryptoniales	BSV26	uncultured bacterium			yes	0.945324	869.98	594.756	732.368	0.548169	0.111453	4.91837	8.72681e-07	6.56355e-06	yes		607.277	857.459	732.368	-0.497978	0.113596	-4.38377	1.16644e-05	0.000100179				-0.38473	-0.25167	0.137904	0.535102	-0.265264	0.193632	0.341898	0.183743		3.93761e-05	0.00860336	0.154656	2.42976e-09	0.00552836	0.0446522	0.000292859	0.0569703	277.907
453787acb3516a83b57de7eb7a1a9bf8	Bacteria	Chlamydiae	Chlamydiae	Chlamydiales	Simkaniaceae	uncultured				0.100345	102.972	52.5081	77.7402	0.968145	0.162114	5.972	2.34369e-09	3.12882e-08	yes		64.98	90.5004	77.7402	-0.477417	0.178934	-2.66812	0.00762776	0.0290945				-0.30804	-0.240142	-0.0607312	0.46285	-0.298399	0.190974	0.269475	0.108739		0.00118181	0.0123028	0.532384	4.56862e-07	0.00170831	0.0477225	0.00479862	0.262618	66.1683
63bca7c96548858fa1d848fab8f81fb6	Bacteria	Chloroflexi	Ktedonobacteria	Ktedonobacterales	Ktedonobacteraceae	uncultured				0.118129	169.485	13.551	91.5179	3.6474	0.456718	7.98611	1.39263e-15	6.7606e-14	yes		65.6849	117.351	91.5179	-0.836587	0.555773	-1.50527	0.132256	0.276766				-0.0826434	-0.0548057	-0.26169	0.437326	-0.2583	0.120015	0.143691	-0.083888		0.395149	0.573194	0.00622361	2.21766e-06	0.0069535	0.216014	0.13791	0.388045	2.20561
5aa0b112b03d62f0559988c5b91b1e59	Archaea	Euryarchaeota	Thermoplasmata	Methanomassiliicoccales	uncultured	uncultured archaeon				0.0649596	89.1793	11.4725	50.3259	2.95635	0.637864	4.63476	3.5735e-06	2.35586e-05	yes		16.7453	83.9065	50.3259	-2.32616	0.659706	-3.52605	0.000421809	0.00223016	yes			-0.326851	-0.142688	0.0360772	0.494869	-0.296286	0.164348	0.216683	0.0980693		0.000555319	0.14071	0.710874	5.2063e-08	0.00184894	0.0891953	0.0242932	0.312618	0
4e6308265ca4d8eaf48d14ddedf31033	Bacteria	Firmicutes	Negativicutes	Selenomonadales	Veillonellaceae	uncultured				0.306597	287.198	187.86	237.529	0.613033	0.156489	3.91743	8.94983e-05	0.000434474	yes		224.257	250.8	237.529	-0.161072	0.16543	-0.973652	0.330229	0.523271				-0.0778626	0.0400793	-0.215344	0.347185	-0.138129	-0.0740423	0.0676117	-0.00614479		0.423147	0.680461	0.0252074	0.000232077	0.153978	0.446321	0.486891	0.949674	82.7104
613e6fd970d6cbbffc182613509d8fa0	Bacteria	Planctomycetes	Phycisphaerae	Phycisphaerales	Phycisphaeraceae	uncultured				0.0583848	53.6895	36.775	45.2323	0.545158	0.144822	3.76432	0.000167002	0.00077547	yes		46.5	43.9645	45.2323	0.0833955	0.154147	0.541013	0.588499	0.748234				0.0105605	0.0161527	-0.231305	0.201454	-0.157364	0.0392077	-0.0104652	0.0215783		0.91362	0.868219	0.0160146	0.0365551	0.103844	0.687043	0.914396	0.824575	17.6449
4ee52e7b6fdd82d1aef2fb6cce0f89e8	Bacteria	Proteobacteria	Alphaproteobacteria	Acetobacterales	Acetobacteraceae	uncultured				0.247502	270.281	113.213	191.747	1.25563	0.265386	4.73132	2.23061e-06	1.50778e-05	yes		189.563	193.93	191.747	-0.0324429	0.287348	-0.112905	0.910106	0.966196				-0.0248852	0.0475315	-0.0940767	0.352023	-0.0619939	0.0602885	0.262933	0.045626		0.798225	0.625203	0.332821	0.00018691	0.52388	0.535383	0.00597343	0.639151	43.0094
4c51632526c50073c70eb956504311a3	Bacteria	Proteobacteria	Alphaproteobacteria	Caulobacterales	Caulobacteraceae	uncultured				0.0765849	91.8333	26.8314	59.3324	1.7745	0.275027	6.45212	1.10299e-10	1.89998e-09	yes		69.5565	49.1083	59.3324	0.504126	0.311167	1.62012	0.105207	0.240088				0.0778881	0.0610386	-0.21236	0.373048	-0.00831759	-0.0178928	0.133501	-0.110482		0.422995	0.530308	0.0273516	7.0011e-05	0.931916	0.854171	0.168385	0.254999	29.7758
804fff33b68d57f80cc9496acaf9808a	Bacteria	Proteobacteria	Alphaproteobacteria	Elsterales	uncultured	uncultured bacterium				0.354448	399.139	150.061	274.6	1.41127	0.250476	5.63436	1.75709e-08	2.03976e-07	yes		240.026	309.174	274.6	-0.364763	0.276587	-1.3188	0.187236	0.355815				-0.121239	-0.0532934	-0.0456096	0.417821	-0.148591	0.114932	0.240687	0.0313149		0.211332	0.583838	0.639272	6.82174e-06	0.124841	0.236237	0.0121007	0.74766	62.8599
25bc7ced9610b72ba2b66922f57f796c	Bacteria	Proteobacteria	Alphaproteobacteria	Micropepsales	Micropepsaceae	uncultured				0.118795	116.788	67.2802	92.0339	0.794454	0.257375	3.08676	0.00202352	0.00730106	yes		103.029	81.039	92.0339	0.347467	0.265415	1.30915	0.190485	0.359291				0.0855643	0.103437	-0.130673	0.260761	0.0022008	-0.0348412	0.106057	-0.107448		0.3786	0.286738	0.177664	0.00641652	0.981965	0.720362	0.27464	0.268358	148.879
7b58f7bd33fb7bfbb18c2635be60a569	Bacteria	Proteobacteria	Deltaproteobacteria	Myxococcales	VHS-B3-70	uncultured bacterium				0.0183785	21.8756	6.60105	14.2383	1.72161	0.555207	3.10084	0.00192973	0.00701005	yes		8.58475	19.8919	14.2383	-1.20729	0.56887	-2.12226	0.033816	0.0976094				-0.160378	-0.0069816	-0.0911967	0.351278	-0.265281	0.0574739	0.267071	0.0651715		0.0973069	0.942832	0.347898	0.000193289	0.00552533	0.554638	0.00520398	0.502785	0
298c2b6f48668ad63fbc776c6beba522	Bacteria	Proteobacteria	Gammaproteobacteria	Betaproteobacteriales	A21b	uncultured bacterium				0.186193	210.95	77.547	144.248	1.44475	0.274253	5.26797	1.37942e-07	1.2923e-06	yes		153.594	134.903	144.248	0.187565	0.30333	0.618352	0.536344	0.700263				-0.081649	-0.0510878	-0.184657	0.454902	-0.332056	0.231815	0.191553	-0.165785		0.40088	0.599524	0.0557261	7.57604e-07	0.000446688	0.0157766	0.0470395	0.0863948	61.7571
418510240602fef1cf3b244227e6cd5d	Bacteria	Proteobacteria	Gammaproteobacteria	Betaproteobacteriales	TRA3-20	uncultured bacterium				0.180474	175.265	104.371	139.818	0.748524	0.141606	5.28596	1.25044e-07	1.19238e-06	yes		133.728	145.908	139.818	-0.127034	0.156785	-0.810244	0.4178	0.610835				-0.0823592	-0.217049	-0.314324	0.409224	-0.227462	0.0314766	0.0435089	-0.0893995		0.396781	0.0240478	0.000923266	1.09531e-05	0.0179102	0.746402	0.654797	0.35752	51.8319
1ecfd735eed17aad9bcaaaf34064d669	Archaea	Thaumarchaeota	Nitrososphaeria	Nitrosotaleales	Nitrosotaleaceae	uncultured archaeon				0.05473	76.8793	7.92225	42.4008	3.27713	0.829862	3.94901	7.84757e-05	0.000388019	yes		27.3599	57.4417	20.8614	-1.38259	0.789185	-1.75193	0.0797863	0.193663				-0.236357	-0.290848	-0.0502558	0.371464	-0.254569	0.0584263	-0.018034	-0.0146986		0.0137893	0.00226031	0.605489	7.55677e-05	0.00784355	0.548085	0.853034	0.879989	12.1309
5a032fa423eb5f095dd1348f78eabc3e	Bacteria	Verrucomicrobia	Verrucomicrobiae	Verrucomicrobiales	Verrucomicrobiaceae	uncultured				0.0179057	21.9453	5.79884	13.872	1.91717	0.535334	3.58125	0.000341957	0.00144925	yes		25.6796	2.06447	13.872	3.60823	0.463479	7.78509	6.96614e-15	4.13324e-13		yes		0.467701	0.176455	-0.453975	0.00655107	0.0560097	-0.236771	-0.382439	-0.521975		3.3341e-07	0.0677305	8.02966e-07	0.946351	0.564785	0.0136192	4.41586e-05	6.9017e-09	7.71964
902d579ae328ebf2bf881da9bc51c51e	Bacteria	Cyanobacteria	Oxyphotobacteria	Nostocales	Coleofasciculaceae	Wilmottia Ant-Ph58				0.0192359	26.8073	2.99773	14.9025	3.16402	0.82824	3.82018	0.000133356	0.000630196	yes		24.0393	5.7658	11.2684	1.54186	0.855409	1.80248	0.0714693	0.179177				-0.128731	-0.20339	-0.156923	0.34863	-0.141939	0.291257	0.108742	-0.0910246		0.184253	0.0347539	0.104829	0.000217626	0.14283	0.00222673	0.262605	0.348813	0
cbcb06d1b60c434fdc9211dd08c356a2	Bacteria	Actinobacteria	Actinobacteria	Streptosporangiales	Thermomonosporaceae	Actinomadura				0.0728432	42.8809	69.9863	56.4336	-0.706085	0.233668	-3.02175	0.00251321	0.00888777		yes	40.0643	72.8029	56.4336	-0.866501	0.228667	-3.78935	0.000151042	0.000900529	yes			-0.315868	-0.0876587	0.239162	-0.131295	-0.0832331	0.208754	0.171359	0.287648		0.000868179	0.366997	0.0126736	0.175592	0.391773	0.0301478	0.0761907	0.0025394	12.1309
aaad28cdcc0dc38902f9b0383015271a	Bacteria	Firmicutes	Bacilli	Bacillales	Paenibacillaceae	Ammoniphilus				0.108731	39.1124	129.362	84.2372	-1.72538	0.304189	-5.67205	1.41098e-08	1.71241e-07		yes	81.0382	87.4361	84.2372	-0.111004	0.340705	-0.325808	0.74457	0.87178				0.0316935	0.233003	0.348328	-0.471131	0.2678	-0.011521	0.0134658	0.225729		0.744714	0.015234	0.000220576	2.66058e-07	0.00507796	0.905798	0.889989	0.0188261	78.2992
b89ab34009933b242a0eaeef6e180b1a	Bacteria	Actinobacteria	Actinobacteria	Micromonosporales	Micromonosporaceae	Asanoa				0.017416	5.40083	21.5845	13.4926	-1.9996	0.639572	-3.12646	0.00176924	0.00651568		yes	15.2182	11.7671	13.4926	0.368607	0.675496	0.545683	0.585284	0.747707				0.127132	0.159324	0.103051	-0.452843	0.217398	-0.066908	-0.180864	-0.0332908		0.189808	0.099554	0.288551	8.61843e-07	0.0238163	0.491447	0.061041	0.732323	0
6a434f6f3f8d1fd9592db420456abedd	Bacteria	Firmicutes	Bacilli	Bacillales	Paenibacillaceae	Brevibacillus				0.0231388	10.2322	25.6202	17.9262	-1.32954	0.399259	-3.33003	0.000868381	0.00335545		yes	19.2653	16.5872	17.9262	0.212605	0.421158	0.50481	0.613693	0.763897				0.152426	0.171196	0.0673341	-0.441803	0.137705	-0.134689	-0.234109	0.0355209		0.115293	0.0764735	0.488686	1.69642e-06	0.155258	0.164593	0.0147436	0.715138	38.5982
0e898d17e074f1158d89fd24f733b04f	Bacteria	Firmicutes	Clostridia	Clostridiales	Clostridiaceae 1	Clostridium sensu stricto 10				0.25197	120.518	269.897	195.208	-1.1638	0.132498	-8.7835	1.58458e-18	1.20881e-16		yes	206.584	183.831	195.208	0.167316	0.17042	0.981784	0.326206	0.519983				0.0743091	0.221822	0.326692	-0.534578	0.237884	-0.0775101	-0.115627	0.135185		0.44468	0.0210414	0.000559	2.53533e-09	0.0131716	0.425256	0.233399	0.16303	148.879
4b6b3940488fb897dbe35194989cd473	Bacteria	Firmicutes	Clostridia	Clostridiales	Clostridiaceae 1	Clostridium sensu stricto 8				0.384138	244.25	350.954	297.602	-0.52206	0.141614	-3.6865	0.000227356	0.00101173		yes	277.056	318.148	297.602	-0.200392	0.148305	-1.35122	0.176626	0.345489				-0.0945631	0.0491107	0.132864	-0.187802	0.0588852	0.0297332	-0.0668496	0.128336		0.330317	0.613742	0.170444	0.051614	0.544941	0.76001	0.491826	0.185615	119.103
629e10e0ef80b08b091b561c2d868532	Bacteria	Firmicutes	Clostridia	Clostridiales	Peptococcaceae	Desulfotomaculum				0.0169359	4.65942	21.5819	13.1207	-2.22164	0.341102	-6.51312	7.36063e-11	1.35537e-09		yes	10.5548	15.6865	13.1207	-0.580075	0.397582	-1.45901	0.144563	0.295773				-0.0623117	0.0357426	0.365983	-0.539945	0.143182	0.095493	-0.164854	0.131437		0.52175	0.713438	9.8122e-05	1.63427e-09	0.139327	0.325561	0.0882007	0.17512	9.92525
bade686948fe6760d59502c1c579ca08	Bacteria	Proteobacteria	Gammaproteobacteria	Xanthomonadales	Rhodanobacteraceae	Dokdonella				0.0154454	5.65233	31.1865	11.966	-1.69427	0.473041	-3.58165	0.000341425	0.00144925		yes	28.6516	8.18729	11.966	0.944183	0.494528	1.90926	0.0562287	0.148644				0.318635	0.23348	0.178393	-0.457294	0.455857	-0.155646	-0.131828	-0.0385819		0.00077697	0.0150212	0.0647194	6.515e-07	7.13402e-07	0.107721	0.17383	0.691783	705.796
21ecf0fb0ab02cef817c018bea5f625f	Bacteria	Firmicutes	Clostridia	Clostridiales	Clostridiaceae 1	Fonticella				0.176802	103.607	170.34	136.973	-0.717048	0.181215	-3.95688	7.59351e-05	0.000382541		yes	129.356	144.59	136.973	-0.161197	0.192177	-0.838792	0.401586	0.599014				-0.0832833	-0.01812	0.11858	-0.238742	0.0581516	-0.0765479	-0.14295	0.151286		0.391487	0.852341	0.221595	0.0128356	0.549971	0.431043	0.139976	0.118071	147.776
83be09b19399cb1f624b9804d9dbecaa	Bacteria	Actinobacteria	Actinobacteria	Micrococcales	Bogoriellaceae	Georgenia				0.0197055	2.92004	27.6127	15.2664	-3.23305	0.815	-3.96693	7.28045e-05	0.000370263		yes	17.9473	12.5855	15.2664	0.510091	0.891553	0.572137	0.567229	0.72988				0.113172	-0.0489807	0.123487	-0.307118	0.135914	0.0335584	-0.182098	-0.0121168		0.243542	0.614682	0.202925	0.00122484	0.160753	0.730254	0.0592686	0.900951	41.9066
d21ac756314417c1b76f94e062d9c828	Bacteria	Actinobacteria	Actinobacteria	Frankiales	Frankiaceae	Jatrophihabitans				0.0848458	43.7886	87.676	65.7323	-1.00183	0.32541	-3.07868	0.00207923	0.00745173		yes	51.2211	80.2435	65.7323	-0.646944	0.33336	-1.94067	0.0522978	0.141046				-0.0958342	0.173534	0.383714	-0.314786	0.171053	0.231973	0.213915	0.220917		0.323828	0.0724813	4.14341e-05	0.000906466	0.0767231	0.0157037	0.0262161	0.0215856	28.6729
3f71f324e92d36d3b0aac21cf175ad7b	Bacteria	Firmicutes	Clostridia	Clostridiales	Gracilibacteraceae	Lutispora				0.0611889	26.6446	68.1646	47.4046	-1.3534	0.332631	-4.06878	4.72592e-05	0.000247416		yes	52.154	42.6553	47.4046	0.288729	0.355977	0.81109	0.417314	0.610835				0.144767	0.125088	0.0357914	-0.486678	0.174848	-0.147772	-0.26952	0.00668999		0.134957	0.197084	0.713063	9.26986e-08	0.0703121	0.126956	0.00479126	0.945216	60.6543
3a4992811ab0aadca7c5953dba1db0ae	Bacteria	Proteobacteria	Gammaproteobacteria	Methylococcales	Methylomonaceae	Methylomonas				0.26827	171.665	244.007	207.836	-0.506929	0.15308	-3.31152	0.000927907	0.0035393		yes	205.469	210.203	207.836	-0.0346615	0.159847	-0.216842	0.828332	0.913903				0.0692218	0.0726324	0.0843005	-0.21361	0.0546934	-0.0848076	0.0139758	0.137367		0.476553	0.45505	0.385708	0.0264353	0.573981	0.382846	0.88585	0.156285	181.963
b275947a49175a43581e67edcd199178	Bacteria	Actinobacteria	Actinobacteria	Streptosporangiales	Streptosporangiaceae	Microbispora				0.0190642	4.78619	24.7529	14.7695	-2.36188	0.452867	-5.2154	1.83422e-07	1.66012e-06		yes	12.4572	17.0818	14.7695	-0.456533	0.51027	-0.89469	0.370953	0.572511				0.0361016	0.150036	0.448826	-0.44065	0.250192	0.149397	0.00433062	0.301431		0.710686	0.121174	1.10571e-06	1.81819e-06	0.00901497	0.122786	0.96452	0.00152341	38.5982
73e5ba0772666e981ca8901b19aa493c	Bacteria	Actinobacteria	Actinobacteria	Propionibacteriales	Propionibacteriaceae	Microlunatus				0.029677	8.6639	37.3192	22.9915	-2.10161	0.44296	-4.74447	2.09055e-06	1.44981e-05		yes	25.8026	20.1804	22.9915	0.356756	0.4845	0.736337	0.461526	0.638483				0.0496913	0.0757953	0.466722	-0.389691	0.267074	0.149118	0.0839594	0.0339583		0.609551	0.4356	3.55448e-07	3.06343e-05	0.00520344	0.123495	0.38764	0.727165	16.5421
03e32de7fc8889fde728106dfdea6fce	Bacteria	Proteobacteria	Alphaproteobacteria	Rhizobiales	Beijerinckiaceae	Microvirga				0.0544698	17.755	66.6433	42.1992	-1.91134	0.315146	-6.06493	1.32015e-09	2.01417e-08		yes	45.4925	38.9059	42.1992	0.224663	0.361859	0.620857	0.534694	0.69982				0.142289	0.19524	0.258684	-0.537105	0.288427	0.0100113	-0.15443	0.060555		0.141837	0.0428765	0.0068673	2.06373e-09	0.00246872	0.918096	0.110534	0.533577	284.524
53ae62233545a8943ca7bdc7bc986716	Bacteria	Actinobacteria	Actinobacteria	Frankiales	Nakamurellaceae	Nakamurella				0.0467392	15.5552	56.8651	36.2101	-1.86364	0.3907	-4.77001	1.8422e-06	1.32937e-05		yes	52.1811	20.2391	36.2101	1.36811	0.40681	3.36303	0.000770926	0.00377683		yes		0.312532	0.249723	0.241222	-0.394975	0.314973	-0.0447349	-0.16661	-0.126613		0.000991144	0.00914913	0.0119052	2.33415e-05	0.000899734	0.645718	0.0848203	0.191636	36.3926
958dee9ef8467f4ddfdd4e09f8e1c62e	Bacteria	Cyanobacteria	Oxyphotobacteria	Nostocales	Nostocaceae	Nostoc PCC-7524				0.0398923	12.7366	49.0746	30.9056	-1.94807	0.429294	-4.53784	5.68337e-06	3.52898e-05		yes	31.8198	29.9914	25.0161	-0.582837	0.432643	-1.34715	0.177931	0.345509				-0.14126	0.0979486	0.331993	-0.258113	0.106065	0.213865	0.0428834	0.247848		0.14477	0.313217	0.000447891	0.00699598	0.274606	0.0262519	0.659448	0.00970323	4.41122
2e463b3d0a6f3d0ebb516a6904fc6841	Bacteria	Cyanobacteria	Oxyphotobacteria	Nostocales	Nostocaceae	Nostoc PCC-8976				0.0141097	4.15826	17.7041	10.9312	-2.08552	0.634735	-3.28566	0.00101743	0.00385326		yes	7.94211	13.9203	10.9312	-0.807339	0.667327	-1.20981	0.226352	0.40299				-0.159088	-0.150341	0.297677	-0.26594	0.0899568	0.129979	0.0246321	0.130938		0.100065	0.120412	0.0017552	0.00540495	0.354519	0.179999	0.800234	0.176779	7.71964
9e8114d139f0c0a9c2e04e801f443934	Bacteria	Proteobacteria	Gammaproteobacteria	Betaproteobacteriales	Burkholderiaceae	Noviherbaspirillum				0.0596957	25.9432	66.5525	46.2478	-1.35768	0.363631	-3.73368	0.000188699	0.000846769		yes	56.2387	36.257	46.2478	0.632704	0.381142	1.66002	0.0969106	0.226975				0.25734	0.200529	0.0550609	-0.43264	0.0860334	-0.235574	-0.247208	-0.153081		0.00717364	0.037443	0.571406	2.92347e-06	0.375981	0.0141152	0.00989917	0.113721	72.7852
5957267789350b1c422fa9f6b859ea1f	Bacteria	Firmicutes	Clostridia	Clostridiales	Clostridiaceae 1	Oxobacter				0.0577319	23.2788	66.1742	44.7265	-1.5089	0.364259	-4.14238	3.43727e-05	0.000189227		yes	41.434	48.0189	44.7265	-0.214714	0.389449	-0.551328	0.581409	0.746327				-0.00104173	0.161085	0.206599	-0.415754	0.171794	-0.023415	-0.174805	0.0809106		0.991463	0.0958202	0.0319318	7.65338e-06	0.075436	0.809914	0.0703822	0.405167	49.6263
4f64be7b9b0ec3ebe58f0a43351a01b8	Bacteria	Actinobacteria	Actinobacteria	Micrococcales	Micrococcaceae	Pseudarthrobacter				0.0190123	5.0154	24.4432	14.7293	-2.27668	0.42391	-5.37067	7.84437e-08	7.75721e-07		yes	19.8867	9.57193	14.7293	1.05333	0.46673	2.25682	0.0240193	0.0741405				0.248715	0.104029	0.22072	-0.374439	0.359445	-0.23762	-0.0928271	-0.00972419		0.00944336	0.283974	0.0217053	6.54484e-05	0.000133182	0.0132766	0.339311	0.920437	22.0561
b2ca5c8250ea04e00f819075682e2260	Bacteria	Actinobacteria	Actinobacteria	Pseudonocardiales	Pseudonocardiaceae	Pseudonocardia				0.0193917	7.04571	23.0008	15.0233	-1.70859	0.547124	-3.12286	0.00179105	0.00655083		yes	14.8056	15.2409	15.0233	-0.045061	0.575541	-0.0782932	0.937595	0.979796				0.0872074	0.205625	-0.0503516	-0.40748	0.213874	0.0249463	-0.129455	0.0532142		0.369478	0.0327673	0.604801	1.20383e-05	0.0262451	0.79774	0.181777	0.584399	0
9eb487da69060ca4fe5ffa11c28402cd	Bacteria	Proteobacteria	Gammaproteobacteria	Betaproteobacteriales	Burkholderiaceae	Ramlibacter				0.0931492	35.592	108.738	72.1651	-1.6108	0.438305	-3.67507	0.000237784	0.00104939		yes	75.208	69.1223	72.1651	0.122049	0.464106	0.262977	0.792569	0.896677				0.210424	0.281692	0.21383	-0.510866	0.196331	0.103091	-0.0181823	0.0523151		0.028824	0.00314282	0.0262771	1.6139e-08	0.041705	0.288364	0.851839	0.590773	34.187
022eec10560692025525240ea6db4bb2	Bacteria	Actinobacteria	Thermoleophilia	Solirubrobacterales	Solirubrobacteraceae	Solirubrobacter				0.0751479	32.2893	84.1488	58.2191	-1.38167	0.386897	-3.57117	0.000355389	0.00149431		yes	43.8188	72.6194	58.2191	-0.730276	0.402103	-1.81614	0.0693487	0.176344				-0.159553	-0.137587	0.22677	-0.399141	0.0482859	0.0867893	-0.102623	0.170933		0.0990631	0.155618	0.0182713	1.87766e-05	0.619717	0.371786	0.290569	0.0769338	83.8132
81eddd7efea30c611006eeacd7d1acfb	Bacteria	Actinobacteria	Actinobacteria	Streptosporangiales	Streptosporangiaceae	Sphaerisporangium				0.0172046	9.64071	17.017	13.3289	-0.828525	0.239671	-3.45693	0.000546363	0.00224429		yes	11.2738	15.3839	13.3289	-0.444033	0.249577	-1.77914	0.0752167	0.185952				-0.227962	-0.138775	0.30896	-0.19698	-0.0472804	0.0857962	-0.150792	0.126396		0.0176533	0.152043	0.0011402	0.0410204	0.627033	0.377304	0.11929	0.192406	19.8505
8728d4ec78eb1307d52c885c2ae6d421	Bacteria	Firmicutes	Clostridia	Clostridiales	Peptostreptococcaceae	Sporacetigenium				0.0208779	4.80252	27.5468	16.1747	-2.51908	0.419351	-6.00709	1.88885e-09	2.72607e-08		yes	21.5283	10.821	16.1747	0.990751	0.47433	2.08874	0.0367311	0.103312				0.204237	0.158057	0.0827402	-0.547277	0.263603	-0.159156	-0.236609	0.109193		0.0339893	0.102312	0.394593	8.85792e-10	0.00584236	0.0999175	0.0136855	0.260619	156.598
deeac11c2fe3d660940f3c65d32d3e53	Bacteria	Actinobacteria	Actinobacteria	Streptosporangiales	Streptosporangiaceae	Streptosporangium				0.0190324	6.05691	23.4329	14.7449	-1.94866	0.424303	-4.59262	4.37706e-06	2.78256e-05		yes	12.7974	16.6924	14.7449	-0.382838	0.467243	-0.819355	0.412584	0.608618				-0.0657381	0.0195282	0.503613	-0.378453	0.201479	0.015361	-0.0708422	0.0798304		0.499071	0.841011	2.76522e-08	5.37925e-05	0.0365316	0.874624	0.466269	0.411487	49.6263
ed4a0117bbe77d3866faf4af8c8ba359	Bacteria	Proteobacteria	Gammaproteobacteria	Betaproteobacteriales	Sulfuricellaceae	Sulfuricella				0.0214073	2.40829	30.7613	16.5848	-3.66506	0.770259	-4.75822	1.9531e-06	1.37231e-05		yes	19.4831	13.6865	16.5848	0.509006	0.867385	0.586828	0.557319	0.718861				0.107878	0.156565	0.418985	-0.509505	0.32288	0.108642	0.00491965	0.0908251		0.266439	0.105635	6.39159e-06	1.78719e-08	0.000653976	0.263045	0.959699	0.349874	47.4206
a9bf24c13a483a128b04908cee7748eb	Bacteria	Proteobacteria	Gammaproteobacteria	Acidiferrobacterales	Acidiferrobacteraceae	Sulfurifustis				0.0435721	15.0567	52.4563	33.7565	-1.80051	0.536238	-3.35767	0.000786011	0.00306372		yes	17.0798	50.4331	33.7565	-1.56218	0.543199	-2.87589	0.00402886	0.0174912				-0.121766	-0.159554	0.242657	-0.255377	0.0673497	0.133785	-0.116282	0.178925		0.209339	0.0990598	0.0113944	0.00764287	0.488585	0.167472	0.230744	0.0639128	63.9627
11b44a2df85b26a226e5991027f667a6	Bacteria	Actinobacteria	Actinobacteria	Micrococcales	Intrasporangiaceae	Terrabacter				0.0933611	32.4274	112.231	72.3293	-1.79182	0.373148	-4.80192	1.57153e-06	1.14958e-05		yes	74.7537	69.9049	72.3293	0.098113	0.404814	0.242365	0.808497	0.903216				0.10287	0.214074	0.358921	-0.413362	0.194487	0.0618922	-0.00769357	0.0238253		0.289402	0.0261018	0.000136446	8.73475e-06	0.0437005	0.524562	0.937013	0.806648	240.412
aa1aafeeea320212d98179518a2a9376	Bacteria	Actinobacteria	Actinobacteria	Micrococcales	Intrasporangiaceae	Tetrasphaera				0.0286659	5.03381	39.3827	22.2083	-2.96249	0.641934	-4.61495	3.93191e-06	2.54451e-05		yes	16.4056	28.011	22.2083	-0.770468	0.708286	-1.08779	0.276687	0.463169				-0.0878359	0.00816596	0.465185	-0.413827	0.223155	0.166635	0.0583017	0.154609		0.366025	0.933154	3.92827e-07	8.51412e-06	0.020262	0.0847714	0.54894	0.110116	17.6449
5dd1c5a8bd2c0eafb702835b74564c5c	Bacteria	Firmicutes	Clostridia	Clostridiales	Peptococcaceae	Thermincola				0.0768865	46.0665	73.0655	59.566	-0.667577	0.210678	-3.16871	0.00153119	0.00567816		yes	54.5412	64.5908	59.566	-0.245523	0.218505	-1.12365	0.261161	0.450579				0.0372555	0.198724	0.134244	-0.201773	0.124494	-0.0844762	0.00127186	0.222161		0.70187	0.0392283	0.166008	0.0362532	0.199236	0.384715	0.989577	0.0208408	55.1403
62b900ffb0048f7c397fc036a42ad6ed	Bacteria	Proteobacteria	Gammaproteobacteria	Betaproteobacteriales	Hydrogenophilaceae	Thiobacillus				0.171238	23.0325	242.293	132.663	-3.39413	0.434414	-7.81313	5.57839e-15	2.48239e-13		yes	102.95	162.376	132.663	-0.657951	0.515637	-1.276	0.201956	0.3706				0.103571	0.17692	0.396256	-0.542707	0.397292	0.0179208	0.0369712	0.277016		0.286113	0.066998	2.18377e-05	1.29985e-09	2.06882e-05	0.853946	0.704038	0.00370365	141.159
8864f838a2a50076aa7dd4a8b82670e5	Bacteria	Firmicutes	Bacilli	Bacillales	Alicyclobacillaceae	Tumebacillus				0.153121	58.6154	178.638	118.627	-1.60879	0.229134	-7.02117	2.20023e-12	5.87461e-11		yes	117.889	119.364	118.627	-0.0179189	0.269217	-0.0665595	0.946932	0.981868				0.0429479	0.181433	0.379447	-0.415517	0.245316	-0.074892	-0.113862	0.0990097		0.658969	0.0602182	5.12206e-05	7.75479e-06	0.0104984	0.441106	0.240658	0.307978	101.458
ebcce91b5531e6269eff5160b7fb386c	Bacteria	Acidobacteria	Blastocatellia (Subgroup 4)	Blastocatellales	Blastocatellaceae	uncultured				0.236142	103.203	262.687	182.945	-1.34835	0.183423	-7.351	1.96726e-13	6.1795e-12		yes	205.036	160.854	182.945	0.349405	0.216753	1.612	0.106962	0.243054				0.235693	0.234283	0.332209	-0.501815	0.361599	-0.18441	-0.104185	0.103232		0.0140652	0.0146678	0.000443821	3.15404e-08	0.000120515	0.0560601	0.28325	0.287699	610.954
5ec8c16ff26835b40c4c5764369d51a2	Bacteria	Actinobacteria	Thermoleophilia	Solirubrobacterales	67-14	uncultured bacterium				0.722286	291.763	827.385	559.574	-1.50394	0.268942	-5.59205	2.24406e-08	2.49652e-07		yes	455.22	663.928	559.574	-0.544582	0.292461	-1.86207	0.0625932	0.163048				-0.116961	-0.00212448	0.409349	-0.391904	0.0372117	0.090638	-0.128183	0.0397268		0.228015	0.98259	1.08791e-05	2.73524e-05	0.702203	0.350872	0.186142	0.68312	596.618
928cbd37f0f88eebc6e3ae41eb916d90	Bacteria	Bacteroidetes	Bacteroidia	Sphingobacteriales	Lentimicrobiaceae	uncultured bacterium				0.11111	63.8457	108.314	86.0797	-0.762804	0.229179	-3.32841	0.000873422	0.00335545		yes	57.3004	114.859	86.0797	-1.0026	0.22167	-4.52294	6.09874e-06	5.92132e-05	yes			-0.252148	-0.0296191	0.356044	-0.0503687	-0.0864661	0.163624	0.22734	0.333051		0.00847361	0.760902	0.000155719	0.604678	0.373577	0.0906322	0.0179732	0.000428306	50.7291
ea9967569ead3eb2e1a910243206f17c	Bacteria	Chloroflexi	Chloroflexia	Thermomicrobiales	JG30-KF-CM45	uncultured bacterium				0.132248	77.5599	127.352	102.456	-0.717402	0.163606	-4.38492	1.16027e-05	6.80862e-05		yes	93.6784	111.233	102.456	-0.250783	0.174615	-1.43621	0.150944	0.305318				-0.071089	-0.122134	0.115879	-0.309697	-0.0327722	-0.0720798	-0.0797965	0.18582		0.464713	0.207958	0.232376	0.00110787	0.736338	0.458497	0.411686	0.0541749	185.271
5dd4083f82272d5eea6531ce64caec66	Bacteria	Firmicutes	Clostridia	Clostridiales	Family XVIII	uncultured				0.171491	42.6505	223.067	132.859	-2.38765	0.277607	-8.60083	7.91421e-18	5.28273e-16		yes	172.81	92.9075	104.94	0.329992	0.298776	1.10448	0.269384	0.458949				0.0294998	0.145432	0.229607	-0.411783	0.298028	-0.0426659	0.0475579	0.305635		0.761837	0.133154	0.0168297	9.52617e-06	0.00173227	0.661069	0.62501	0.00129708	101.458
f6b780f195129c850c87f73df89b65f9	Bacteria	Firmicutes	Clostridia	Clostridiales	Heliobacteriaceae	uncultured				0.12793	58.5637	139.658	99.1108	-1.25541	0.192415	-6.5245	6.82279e-11	1.3012e-09		yes	104.549	93.6722	99.1108	0.157674	0.221778	0.710957	0.477111	0.649941				0.028952	0.180962	0.18783	-0.368039	0.243486	-0.0419751	-0.0516734	0.207761		0.766131	0.0608987	0.0515785	8.9012e-05	0.0111082	0.666227	0.595341	0.0309599	57.3459
41d0809f0985beec6ab4fbdf4a64e77a	Bacteria	Firmicutes	Clostridia	Clostridiales	Peptococcaceae	uncultured				0.0234108	6.49587	29.7781	18.137	-2.20056	0.34799	-6.32362	2.55504e-10	4.13452e-09		yes	20.403	15.871	18.137	0.3549	0.404804	0.876721	0.380638	0.582768				0.197225	0.305911	0.264512	-0.576371	0.255001	-0.0496232	-0.153181	0.0889243		0.0407644	0.00128336	0.00566872	6.69833e-11	0.00773572	0.610042	0.113482	0.360092	16.5421
4e9f3993764b2452a1787fbb12e7ed48	Bacteria	Proteobacteria	Alphaproteobacteria	Tistrellales	Geminicoccaceae	uncultured				0.0137095	3.33571	17.9066	10.6211	-2.42585	0.703519	-3.44817	0.000564402	0.00230069		yes	6.03571	15.2066	10.6211	-1.34279	0.737306	-1.82122	0.068574	0.175208				-0.0968018	-0.0482785	0.171813	-0.366361	0.0646551	-0.061101	-0.0838729	0.207543		0.318944	0.61977	0.0754031	9.63842e-05	0.506183	0.529887	0.388131	0.0311397	0
9abd1b1bbc184f4800018859f2bed6c8	Bacteria	Proteobacteria	Deltaproteobacteria	Desulfobacterales	Desulfobulbaceae	uncultured				0.0638875	18.0038	80.9868	49.4953	-2.16925	0.34203	-6.34227	2.26409e-10	3.7782e-09		yes	60.84	38.1506	49.4953	0.672593	0.38702	1.73788	0.0822326	0.197554				0.164209	0.175301	0.345974	-0.501285	0.301271	0.0297147	-0.143858	0.0993005		0.0894698	0.0695762	0.000244864	3.27829e-08	0.00153268	0.760154	0.137448	0.306552	158.804
dc50eb5bad71016fbefd2e6b79f6f70b	Bacteria	Proteobacteria	Deltaproteobacteria	Syntrophobacterales	Syntrophobacteraceae	uncultured				0.128999	68.175	131.703	99.939	-0.951163	0.185152	-5.13719	2.7887e-07	2.32682e-06		yes	86.3658	113.512	99.939	-0.396111	0.201607	-1.96476	0.0494415	0.134703				-0.0829929	0.0450476	0.366203	-0.297651	0.284342	-0.0159336	0.133714	0.322702		0.393146	0.64341	9.71062e-05	0.00175689	0.00285993	0.86999	0.167701	0.000658739	155.496
aaf1116d2eaeef419836a25ce9b7bfa8	Bacteria	Proteobacteria	Gammaproteobacteria	Betaproteobacteriales	Hydrogenophilaceae	uncultured				0.0764624	27.4957	90.9791	59.2374	-1.72577	0.306285	-5.63452	1.7555e-08	2.03976e-07		yes	42.0006	76.4742	59.2374	-0.863719	0.33427	-2.58389	0.00976919	0.0350117				-0.177085	-0.0257066	0.58342	-0.244689	0.284431	0.158769	0.261356	0.368998		0.0667387	0.791714	3.44675e-11	0.010704	0.00285086	0.100756	0.00629227	8.5041e-05	93.7385
ca4638795083c72ad0d653aee6354a72	Bacteria	Spirochaetes	Leptospirae	Leptospirales	Leptospiraceae	uncultured				0.0930782	40.4363	103.784	72.1101	-1.36205	0.254866	-5.3442	9.08157e-08	8.81738e-07		yes	75.8004	68.4199	72.1101	0.14509	0.279716	0.518703	0.603968	0.758868				-0.00457288	0.106796	0.196747	-0.182148	0.275135	-0.0437758	0.0671927	0.23033		0.962537	0.271293	0.0412652	0.0591969	0.00395347	0.652816	0.489601	0.0164783	104.767
ec823543be971e9f52d9b02e3efc46eb	Bacteria	Proteobacteria	Gammaproteobacteria	Xanthomonadales	Xanthomonadaceae	Arenimonas				0.036972	31.4809	25.8054	28.6432	0.287717	0.444523	0.647249	0.517471	0.620965			46.6105	10.6759	28.6432	2.12347	0.398723	5.32568	1.00577e-07	1.62752e-06		yes		0.488614	0.188067	-0.211867	-0.216014	0.312688	-0.192348	-0.294371	-0.279498		8.0989e-08	0.0512792	0.0277208	0.0247464	0.000985048	0.0461146	0.00198532	0.00339564	24.2617
576d574cd5bbe64d95f2a3a1519ae79a	Bacteria	Actinobacteria	Actinobacteria	Micrococcales	Microbacteriaceae	Aurantimicrobium				0.0147928	6.38741	16.5333	11.4604	-1.36812	0.675784	-2.02449	0.0429193	0.0874768			21.4525	1.46821	11.4604	3.85833	0.577192	6.68465	2.31477e-11	7.72554e-10		yes		0.70635	0.494097	-0.405218	-0.384259	0.310647	-0.453527	-0.402617	-0.260258		0	5.50053e-08	1.35968e-05	4.03193e-05	0.00106742	8.25767e-07	1.56231e-05	0.00652323	65.0655
68d2c191d23c93a9efdc26568198108b	Bacteria	Proteobacteria	Gammaproteobacteria	Betaproteobacteriales	Rhodocyclaceae	Azospira				0.0137322	16.6685	4.60887	10.6387	1.85189	1.2866	1.43937	0.150045	0.239893			21.2773	0	10.6387	6.79327	0.946163	7.17981	6.98076e-13	3.38884e-11		yes		0.423057	0.222221	-0.499129	-0.0559977	0.0336412	-0.109587	-0.234038	-0.370932		5.07994e-06	0.0208054	3.83359e-08	0.564868	0.729614	0.258893	0.0147749	7.75253e-05	0
e5d38e47103db1723da72e73f9e6a10b	Bacteria	Proteobacteria	Alphaproteobacteria	Azospirillales	Azospirillaceae	Azospirillum				0.0196729	11.9371	18.5452	15.2412	-0.632477	0.36902	-1.71393	0.0865407	0.153022			23.1052	7.37709	15.2412	1.64604	0.33759	4.87587	1.08331e-06	1.25758e-05		yes		0.428011	0.243829	-0.133258	-0.291713	0.328246	-0.215674	-0.292307	-0.237876		3.82575e-06	0.0109917	0.169168	0.00218979	0.000524045	0.0249796	0.00214249	0.013175	48.5235
80dcc37d966928522d287cee22af893e	Bacteria	Planctomycetes	Planctomycetacia	Pirellulales	Pirellulaceae	Candidatus Anammoximicrobium				0.0704318	65.3397	43.7911	54.5654	0.575593	0.208659	2.75854	0.00580608	0.0173209			36.5019	72.6288	54.5654	-0.990034	0.195109	-5.07427	3.88982e-07	5.32606e-06	yes			-0.395459	-0.21794	0.150835	0.471054	-0.191989	0.187707	0.288163	0.239128		2.27627e-05	0.0234601	0.119183	2.67416e-07	0.04653	0.0517342	0.00249249	0.0126866	35.2898
5a1b9789fec7da39aa74fb6f029f8c56	Archaea	Thaumarchaeota	Nitrososphaeria	Nitrososphaerales	Nitrososphaeraceae	Candidatus Nitrososphaera				0.0539817	37.1006	46.5415	41.8211	-0.327628	0.361806	-0.905536	0.365182	0.471031			25.5402	58.102	41.8211	-1.18252	0.345156	-3.42605	0.000612424	0.0030564	yes			-0.273414	-0.180367	0.213064	0.000602402	-0.106931	0.205228	0.0305026	0.173521		0.0041951	0.0617666	0.0268327	0.995063	0.270683	0.0331131	0.753995	0.0725033	0
aa7cd66aa5922769ea448c0924c924a9	Archaea	Thaumarchaeota	Nitrososphaeria	Nitrosotaleales	Nitrosotaleaceae	Candidatus Nitrosotalea				0.262982	268.458	139.02	203.739	0.949428	0.403676	2.35196	0.018675	0.0453293			119.608	287.87	203.739	-1.26705	0.397049	-3.19118	0.00141695	0.00681668	yes			-0.387286	-0.294672	0.233146	0.34763	-0.234458	0.235211	0.106364	-0.0578684		3.46163e-05	0.0019633	0.0151701	0.000227541	0.0145919	0.0142687	0.273248	0.551919	36.3926
e3e43ebb15ba29d2b438de4f6dcae406	Bacteria	Verrucomicrobia	Verrucomicrobiae	Opitutales	Opitutaceae	Cephaloticoccus				0.0329785	29.6721	21.4265	25.5493	0.470504	0.307243	1.53137	0.125677	0.208421			17.0006	34.098	25.5493	-1.00569	0.294484	-3.4151	0.00063758	0.00315248	yes			-0.360121	-0.115628	0.180924	0.256277	-0.1747	0.257408	0.307266	0.253886		0.000129082	0.233392	0.0609529	0.00742444	0.0705533	0.0071579	0.00121784	0.00801695	0
15eac5133108cb12e2284f2a356cf87f	Bacteria	Firmicutes	Clostridia	Clostridiales	Christensenellaceae	Christensenellaceae R-7 group				0.0228764	20.2112	15.2348	17.723	0.406237	0.43025	0.944189	0.345073	0.451679			28.3351	7.11084	17.723	1.99824	0.390567	5.11625	3.11664e-07	4.7551e-06		yes		0.417044	0.270863	-0.460322	-0.0704884	0.00705748	-0.384609	-0.309444	-0.315503		7.12367e-06	0.00457762	5.37359e-07	0.468504	0.942211	3.96172e-05	0.00111888	0.000880929	0
aa6cbbf264ddf0581c53b55e92e5a32c	Bacteria	Verrucomicrobia	Verrucomicrobiae	Chthoniobacterales	Chthoniobacteraceae	Chthoniobacter				0.158491	126.643	118.932	122.787	0.0904336	0.148003	0.611027	0.541181	0.643632			144.751	100.824	122.787	0.52433	0.1397	3.75326	0.000174547	0.00100224		yes		0.251927	-0.0244839	-0.308325	-0.0312479	0.136872	-0.1979	-0.327112	-0.280612		0.00853343	0.801411	0.00116876	0.748182	0.157798	0.0400667	0.000549339	0.00326505	89.3273
216fba4e3a86bbc88837ebbb0f18cae3	Bacteria	Firmicutes	Clostridia	Clostridiales	Clostridiaceae 1	Clostridium sensu stricto 5				0.0968498	61.2753	88.7889	75.0321	-0.535568	0.208208	-2.57228	0.0101032	0.0272481			92.9845	57.0798	75.0321	0.702165	0.204433	3.43469	0.000593239	0.00301704		yes		0.0797393	0.0706984	-0.0446944	0.0544266	0.0741662	-0.185496	0.0047634	-0.0561319		0.412022	0.467177	0.646017	0.575854	0.445559	0.0546033	0.960977	0.563934	292.244
c778d53c85b1331ddb5de4d5da236d9e	Bacteria	Proteobacteria	Gammaproteobacteria	Betaproteobacteriales	Rhodocyclaceae	Dechloromonas				0.0381134	41.9719	17.0831	29.5275	1.29595	0.716288	1.80926	0.0704101	0.1301			54.5244	4.53063	29.5275	3.59548	0.636597	5.64797	1.6235e-08	3.06365e-07		yes		0.545917	0.256166	-0.47284	-0.00761155	0.170972	-0.184584	-0.24302	-0.391479		9.93444e-10	0.0074511	2.37547e-07	0.937683	0.0768652	0.0558251	0.0112683	2.79558e-05	0
1057fcaa11f5a9be25378019dafe75c1	Bacteria	Proteobacteria	Deltaproteobacteria	Desulfarculales	Desulfarculaceae	Desulfatiglans				0.113679	81.7272	94.4128	88.07	-0.209412	0.249808	-0.838293	0.401866	0.508522			58.5521	117.588	88.07	-1.0067	0.23411	-4.30012	1.70704e-05	0.00014024	yes			-0.297277	-0.148467	0.285721	0.0727474	0.0108321	-0.0882286	0.0520168	0.258531		0.00178168	0.125159	0.00272205	0.454335	0.911407	0.363878	0.592894	0.00690142	104.767
c6826c6b3d1e36635842c9397e07d4a8	Bacteria	Proteobacteria	Deltaproteobacteria	Desulfobacterales	Desulfobulbaceae	Desulfobulbus				0.0859591	73.5233	59.6662	66.5948	0.30117	0.228883	1.31582	0.188233	0.27767			90.1098	43.0798	66.5948	1.06659	0.209027	5.10266	3.3492e-07	4.87524e-06		yes		0.352686	0.0861041	-0.291029	-0.0629156	0.22915	-0.0959644	-0.207715	-0.244736		0.000181398	0.375588	0.0022454	0.517715	0.0170548	0.323168	0.0309976	0.0106884	57.3459
9f584266bd26b30efc594021d832416c	Bacteria	Proteobacteria	Alphaproteobacteria	Rhizobiales	Devosiaceae	Devosia				0.0396473	22.7583	38.6732	30.7158	-0.761376	0.367785	-2.07017	0.0384368	0.0801552			45.4805	15.951	30.7158	1.511	0.345177	4.37747	1.20065e-05	0.000100179		yes		0.510392	0.260714	-0.0490205	-0.383996	0.328272	-0.195741	-0.276687	-0.251101		1.67237e-08	0.00642651	0.614394	4.08532e-05	0.000523473	0.0423347	0.00374623	0.00875982	73.888
01891ececc538f038c12a466fec3da64	Bacteria	Planctomycetes	Planctomycetacia	Gemmatales	Gemmataceae	Fimbriiglobus				0.0336672	35.0888	17.077	26.0829	1.03648	0.365072	2.8391	0.00452408	0.0149127			39.3928	12.7729	26.0829	1.62161	0.34601	4.6866	2.77775e-06	2.96664e-05		yes		0.338321	0.0498177	-0.449702	-0.0683583	-0.0568457	-0.101271	-0.458026	-0.508121		0.000341984	0.608641	1.04751e-06	0.482083	0.55898	0.297008	6.21939e-07	1.98155e-08	8.82245
59fcd95b8e6aef2e69694385d3ef7913	Bacteria	Acidobacteria	Acidobacteriia	Solibacterales	Solibacteraceae (Subgroup 3)	GOUTB8				0.041313	43.5559	20.4567	32.0063	1.08738	0.422152	2.5758	0.0100009	0.0271091			9.15333	54.8593	32.0063	-2.57475	0.362434	-7.10404	1.21158e-12	5.39154e-11	yes			-0.565145	-0.301477	0.399618	0.315893	-0.314168	0.366691	0.530747	0.442491		1.86888e-10	0.00152076	1.83105e-05	0.000867331	0.000928994	9.48932e-05	3.4522e-09	1.62739e-06	11.0281
f4ca386fabb728cde38fdda1a3845db8	Bacteria	Proteobacteria	Gammaproteobacteria	Betaproteobacteriales	Burkholderiaceae	Hydrogenophaga				0.0183266	18.8841	9.51217	14.1981	0.986541	0.69671	1.416	0.156776	0.246981			26.1946	2.20164	14.1981	3.57056	0.60172	5.93392	2.95787e-09	6.8674e-08		yes		0.551363	0.312978	-0.576694	-0.0254326	0.151455	-0.205575	-0.294029	-0.458576		6.25594e-10	0.000973845	6.49947e-11	0.793884	0.117656	0.0328111	0.00201065	6.00593e-07	0
05e2ae5856ee7e1a02fd8a92291a3334	Bacteria	Actinobacteria	Acidimicrobiia	Microtrichales	Ilumatobacteraceae	Ilumatobacter				0.0480543	29.6867	44.7711	37.2289	-0.592342	0.253781	-2.33407	0.0195922	0.0473405			25.841	48.6169	37.2289	-0.915596	0.243766	-3.75604	0.00017262	0.00100194	yes			-0.363648	-0.161983	0.401598	-0.0603268	-0.0783419	0.118995	-0.0189587	0.11665		0.000109519	0.0939591	1.64918e-05	0.535123	0.42029	0.219971	0.845589	0.22926	27.5701
c46d8d7a1a01de23223fd42068bba5be	Bacteria	Proteobacteria	Alphaproteobacteria	Rhodospirillales	Magnetospirillaceae	Magnetospirillum				0.0260066	15.844	24.452	20.148	-0.625341	0.458878	-1.36276	0.172958	0.265401			34.4433	5.85275	20.148	2.55109	0.390632	6.53069	6.54693e-11	2.0565e-09		yes		0.589009	0.33254	-0.328651	-0.29842	0.30664	-0.316905	-0.367697	-0.452288		2.0123e-11	0.00043766	0.000515281	0.00170691	0.0012477	0.00083292	9.04739e-05	8.92199e-07	40.8038
d2b7d5063a768238c1f85415d915fab6	Bacteria	Proteobacteria	Gammaproteobacteria	Betaproteobacteriales	Burkholderiaceae	Massilia				0.0708619	36.9388	72.8583	54.8986	-0.979117	0.329645	-2.97022	0.0029759	0.010319			73.3441	36.4531	54.8986	1.0097	0.329115	3.06793	0.00215548	0.00992266		yes		0.265914	0.103808	0.0632111	-0.244708	0.150025	-0.169362	-0.289723	-0.273228		0.00540967	0.285004	0.515747	0.0106977	0.121202	0.0797286	0.00235506	0.00422208	220.561
a86788917c3018c3cd0ae0f5f4f34796	Archaea	Euryarchaeota	Methanomicrobia	Methanomicrobiales	Methanoregulaceae	Methanolinea				0.126746	83.4581	112.929	98.1933	-0.436511	0.365613	-1.19392	0.232511	0.325881			52.4092	143.977	98.1933	-1.45841	0.345638	-4.21946	2.44886e-05	0.00018952	yes			-0.291907	-0.178058	0.231405	0.0870075	-0.0589077	-0.0504787	0.100624	0.1854		0.00217425	0.0652323	0.0159676	0.37058	0.544787	0.603889	0.30012	0.0547314	100.355
eafb1d14b9ece7849a6c7c8a6196f774	Archaea	Euryarchaeota	Thermoplasmata	Methanomassiliicoccales	Methanomassiliicoccaceae	Methanomassiliicoccus				0.169746	130.151	132.862	131.506	-0.0302673	0.149003	-0.203133	0.839031	0.901494			96.1428	166.87	131.506	-0.795336	0.127863	-6.22023	4.96422e-10	1.26233e-08	yes			-0.495213	-0.182029	0.332747	0.193842	-0.220908	0.212695	0.378319	0.387731		5.07996e-08	0.0593665	0.00043384	0.0444172	0.0215911	0.0271032	5.41476e-05	3.38442e-05	63.9627
d2eaf05c2cccf6881791da0d44398f82	Bacteria	Verrucomicrobia	Verrucomicrobiae	Opitutales	Opitutaceae	Opitutus				0.122199	86.7961	102.546	94.6712	-0.240251	0.180137	-1.33371	0.182298	0.273447			119.176	70.166	94.6712	0.763862	0.167102	4.57124	4.84856e-06	4.79468e-05		yes		0.336277	0.193127	-0.123425	-0.190803	0.354426	-0.0533025	-0.0594854	0.0279993		0.000373349	0.0452225	0.203153	0.0479265	0.000167639	0.583775	0.540843	0.773617	34.187
60e2f016f0ed60c01e915c43dac5bf65	Bacteria	Bacteroidetes	Bacteroidia	Bacteroidales	Paludibacteraceae	Paludibacter				0.0189563	20.9133	8.45864	14.686	1.30298	0.694844	1.87521	0.0607635	0.115885			28.6319	0.739982	14.686	5.19185	0.53522	9.7004	3.00319e-22	8.01851e-20		yes		0.634457	0.317156	-0.475532	-0.140391	0.21722	-0.287874	-0.350707	-0.343532		1.67866e-13	0.000824591	1.98445e-07	0.147282	0.0239342	0.00251871	0.00019831	0.000272658	0
58561300c7cabc9fc6988c116da1e1d1	Bacteria	Planctomycetes	Planctomycetacia	Pirellulales	Pirellulaceae	Pir4 lineage				0.168787	136.733	124.794	130.763	0.130608	0.139531	0.936049	0.349248	0.453009			94.5282	166.999	130.763	-0.819007	0.1167	-7.01804	2.25003e-12	8.01012e-11	yes			-0.458344	-0.206141	0.291417	0.235169	-0.219679	0.136338	0.296808	0.38253		6.09524e-07	0.0323227	0.00221371	0.0142866	0.0223491	0.15944	0.00181325	4.39585e-05	111.383
23fd1d29b725c9a7033f45f6a8a42fb9	Bacteria	Planctomycetes	Planctomycetacia	Planctomycetales	Schlesneriaceae	Planctopirus				0.0219815	20.3853	13.674	17.0296	0.581143	0.279236	2.08119	0.0374167	0.0786634			23.7357	10.3236	17.0296	1.19736	0.2581	4.63912	3.49898e-06	3.52539e-05		yes		0.315205	0.0263987	-0.30324	0.00271478	0.0883185	-0.102627	-0.200989	-0.348593		0.000891456	0.786239	0.00142194	0.977754	0.363387	0.29055	0.0369997	0.000217984	28.6729
164414b1e4ed60629f7bbd08fc13d787	Bacteria	Proteobacteria	Gammaproteobacteria	Betaproteobacteriales	Rhodocyclaceae	Propionivibrio				0.018848	19.1181	10.086	14.6021	0.921763	0.606807	1.51904	0.128753	0.211551			23.5602	5.64397	14.6021	2.06293	0.575834	3.58251	0.00034031	0.00183561		yes		0.314654	0.0783021	-0.414871	0.0382768	0.115265	-0.0176728	-0.136101	-0.208642		0.000911231	0.420526	8.0371e-06	0.694098	0.234875	0.855945	0.160172	0.0302386	0
282fe96cc8ec0a1da8f66e90bf148f67	Bacteria	Proteobacteria	Gammaproteobacteria	Betaproteobacteriales	Burkholderiaceae	Rhizobacter				0.0773009	74.1644	45.6098	59.8871	0.70248	0.377979	1.85851	0.0630961	0.119058			82.7641	37.0101	59.8871	1.16183	0.368239	3.1551	0.00160441	0.00751539		yes		0.219865	0.065837	-0.208581	0.106062	0.068181	-0.0298307	-0.0527777	-0.25965		0.0222328	0.498424	0.0302879	0.274617	0.483223	0.759247	0.587489	0.00665418	0
171a3e16d4afa4d5b4546fe7d1a64eb9	Archaea	Euryarchaeota	Methanomicrobia	Methanocellales	Methanocellaceae	Rice Cluster I				0.233413	208.894	152.768	180.831	0.45138	0.224576	2.00993	0.0444391	0.09023			131.003	230.66	180.831	-0.816291	0.216673	-3.76738	0.000164969	0.000968061	yes			-0.216516	-0.0215496	0.0904942	0.237017	-0.106262	0.176274	0.287128	0.213277		0.0244056	0.824804	0.35164	0.0135191	0.27371	0.0680162	0.00258752	0.0266772	62.8599
4b931d14f7bd087a792afa6addfd6ce3	Bacteria	Proteobacteria	Deltaproteobacteria	Syntrophobacterales	Syntrophaceae	Smithella				0.0589414	58.006	33.321	45.6635	0.79833	0.413228	1.93194	0.0533671	0.104388			24.1959	67.1311	45.6635	-1.47013	0.397658	-3.69698	0.000218177	0.00122638	yes			-0.1928	0.0361623	0.00699438	0.210556	-0.114584	0.0372544	0.373617	0.2288		0.0455951	0.710222	0.942727	0.0287221	0.237669	0.701878	6.81123e-05	0.0172295	0
8a0fa929fb9d59cb1977064c06061bf3	Bacteria	Firmicutes	Clostridia	Clostridiales	Syntrophomonadaceae	Syntrophomonas				0.0596624	53.547	38.8971	46.222	0.464456	0.210584	2.20556	0.0274148	0.0633744			33.8467	58.5973	46.222	-0.7967	0.201534	-3.95319	7.71158e-05	0.000502193	yes			-0.272641	-0.142217	-0.0963314	0.316302	-0.281596	0.015748	0.0909914	0.182307		0.00430795	0.142038	0.321312	0.000853255	0.00315347	0.871492	0.348989	0.0589725	9.92525
a278f9bacd2aa71f888136e1e716d18f	Bacteria	Proteobacteria	Deltaproteobacteria	Syntrophobacterales	Syntrophaceae	Syntrophus				0.229211	198.985	156.166	177.576	0.348742	0.135865	2.56682	0.0102636	0.0274498			139.272	215.879	177.576	-0.632764	0.126389	-5.00648	5.54353e-07	7.2201e-06	yes			-0.322682	-0.106786	0.0972786	0.3487	-0.234369	0.0654491	0.362724	0.281755		0.000659272	0.271338	0.316555	0.00021695	0.0146305	0.500963	0.000114359	0.00313574	50.7291
2959ce46392eb6d30d36163419006d00	Bacteria	Actinobacteria	Acidimicrobiia	Microtrichales	Ilumatobacteraceae	uncultured				0.149884	103.368	128.871	116.119	-0.315	0.128855	-2.44462	0.0145007	0.0374044			94.9487	137.29	116.119	-0.533972	0.12193	-4.37934	1.19038e-05	0.000100179	yes			-0.359313	-0.234941	0.251772	-0.0650871	-0.28086	0.278087	0.0299713	-0.0177294		0.000133996	0.0143842	0.00857536	0.503339	0.00323663	0.00356773	0.758146	0.855489	67.2711
cede6d84b49d4fc2ce98dbd0416d49a6	Bacteria	Bacteroidetes	Bacteroidia	Cytophagales	Cyclobacteriaceae	uncultured				0.0225534	10.7861	24.1593	17.4727	-1.16575	0.599822	-1.94349	0.0519575	0.102715			6.79347	28.152	17.4727	-2.05079	0.575904	-3.56098	0.000369467	0.00197296	yes			-0.252664	-0.178735	0.334074	-0.0553494	-0.0732889	0.0727886	-0.0297958	0.13212		0.00833578	0.0642004	0.000410118	0.56939	0.450974	0.454078	0.759519	0.17287	0
8bf002e3235bd3dfbf8bf8ed2aaccbfc	Bacteria	Chloroflexi	Anaerolineae	Ardenticatenales	uncultured	uncultured bacterium				0.176767	126.955	146.938	136.946	-0.212489	0.226731	-0.937186	0.348663	0.453009			95.482	178.411	136.946	-0.902932	0.213754	-4.22416	2.39831e-05	0.00018952	yes			-0.257852	-0.208989	0.135551	0.0119942	-0.12361	0.0186821	0.030562	0.190326		0.00705536	0.0299584	0.161886	0.901947	0.202471	0.847815	0.753531	0.0484968	113.589
9ed5b6f51e210ba7d87be9b5cc60cc65	Bacteria	Chloroflexi	Dehalococcoidia	Dehalococcoidales	uncultured	uncultured bacterium				0.312248	235.108	248.705	241.906	-0.0824622	0.151265	-0.545149	0.585651	0.682833			184.758	299.055	241.906	-0.694714	0.136191	-5.10104	3.37798e-07	4.87524e-06	yes			-0.312422	-0.0436518	0.218417	0.0875323	-0.0299523	0.0732611	0.271323	0.446607		0.000995448	0.653736	0.0231508	0.367691	0.758295	0.451146	0.00450641	1.26712e-06	100.355
81427c10b890941802410ad9eec898bc	Bacteria	Planctomycetes	Planctomycetacia	Isosphaerales	Isosphaeraceae	uncultured				0.404069	330.674	295.413	313.043	0.162869	0.177335	0.918425	0.358396	0.463398			241.742	384.345	313.043	-0.669671	0.167596	-3.99575	6.4491e-05	0.000435927	yes			-0.286004	-0.0793392	0.188845	0.20999	-0.142569	0.0772052	0.283908	0.228262		0.00269449	0.41438	0.0503069	0.0291637	0.141046	0.427085	0.00290463	0.0175002	164.318
01f140531bd6fe6a71aec39b837390e1	Bacteria	Proteobacteria	Deltaproteobacteria	Oligoflexales	Oligoflexaceae	uncultured				0.0205647	17.4026	14.4614	15.932	0.266116	0.269447	0.987637	0.32333	0.429575			22.2357	9.62839	15.932	1.21052	0.243324	4.97495	6.52653e-07	8.10503e-06		yes		0.395846	0.152413	-0.371762	-0.0312262	-0.0145074	-0.213617	-0.330048	-0.440512		2.23085e-05	0.115323	7.44916e-05	0.748351	0.881539	0.0264302	0.000486046	1.83336e-06	12.1309
ad0d5be4b0fb6cfbc4d9e1eb4ff8685a	Bacteria	Proteobacteria	Gammaproteobacteria	Betaproteobacteriales	Rhodocyclaceae	uncultured				0.114018	104.69	71.9763	88.3331	0.54096	0.261501	2.06868	0.0385766	0.0801552			129.85	46.8166	88.3331	1.46986	0.230589	6.37438	1.83703e-10	5.16302e-09		yes		0.493873	0.304292	-0.474841	-0.207911	0.126574	-0.155657	-0.206392	-0.287348		5.58919e-08	0.00136578	2.07851e-07	0.0308356	0.191774	0.107696	0.0321086	0.0025671	16.5421
8e60d301122d7aa359eb6b0b00f37f62	Bacteria	Proteobacteria	Deltaproteobacteria	Myxococcales	Archangiaceae	Anaeromyxobacter			yes	3.08253	2553.96	2222.28	2388.12	0.200677	0.0781989	2.56624	0.0102808	0.0274498			2227.64	2548.61	2388.12	-0.194024	0.0784893	-2.47198	0.0134367	0.0455261				-0.26555	-0.101117	0.0420168	0.214648	-0.202702	0.30905	0.305067	0.142816		0.00547588	0.297742	0.665915	0.0256941	0.0353854	0.00113625	0.00132573	0.14035	1299.11
d8e9b1d7677e9679bd818655c7fdd9cd	Bacteria	Firmicutes	Bacilli	Bacillales	Bacillaceae	Bacillus			yes	2.34135	1515.91	2111.9	1813.91	-0.478418	0.149679	-3.19629	0.00139207	0.00519838			1686.9	1940.91	1813.91	-0.20256	0.15515	-1.30558	0.191696	0.359291				-0.110168	0.0311622	0.149377	-0.192041	0.061848	0.00312479	0.0082121	0.245953		0.25636	0.74885	0.122836	0.0464696	0.524859	0.974396	0.932777	0.0102931	1637.67
339ad5ba4905ffd4a692bd4430766cf4	Bacteria	Proteobacteria	Gammaproteobacteria	Betaproteobacteriales	SC-I-84	uncultured bacterium			yes	1.59634	1295.55	1177.91	1236.73	0.137514	0.0856983	1.60463	0.108575	0.185907			1317.47	1155.99	1236.73	0.188774	0.0849184	2.223	0.0262155	0.0795117				0.0880658	-0.100451	-0.0926	0.0788248	-0.00946012	-0.0531691	0.0223022	-0.185916		0.364767	0.300956	0.340499	0.417422	0.922591	0.584718	0.818789	0.0540495	1417.11
1d4da1099aa9bf25526311cb611bb148	Bacteria	Gemmatimonadetes	Gemmatimonadetes	Gemmatimonadales	Gemmatimonadaceae	uncultured			yes	1.04559	695.402	924.698	810.05	-0.411529	0.146097	-2.81683	0.00485007	0.0153251			776.327	843.773	810.05	-0.120573	0.150721	-0.799972	0.423727	0.614865				-0.051197	-0.0679356	0.196935	-0.227738	0.0811684	-0.0180628	-0.102756	0.0735374		0.598743	0.484802	0.0410681	0.0177677	0.403667	0.852801	0.289941	0.449436	1628.84
b657956cb832931182f6acf4e0f7e455	Bacteria	Proteobacteria	Gammaproteobacteria	Betaproteobacteriales	Nitrosomonadaceae	Ellin6067			yes	1.04328	935.675	680.832	808.253	0.458656	0.0904748	5.06943	3.99016e-07	3.18021e-06			809.819	806.688	808.253	0.00623071	0.100478	0.0620108	0.950554	0.983713				-0.0721465	-0.137415	-0.0600118	0.385016	-0.18945	0.179571	0.26092	-0.0562844		0.45808	0.15614	0.537261	3.88149e-05	0.0495608	0.0629443	0.00638311	0.562875	712.412
359e93139648e7b077316c58160a3a08	Bacteria	Actinobacteria	Actinobacteria	Corynebacteriales	Mycobacteriaceae	Mycobacterium			yes	1.00092	714.36	836.512	775.436	-0.228381	0.0847141	-2.6959	0.00701988	0.0203729			749.011	801.861	775.436	-0.0982637	0.0870431	-1.12891	0.258936	0.45031				-0.0419656	0.102794	0.307272	-0.0563225	0.119942	-0.0698791	0.130603	0.123534		0.666298	0.289761	0.00121753	0.56261	0.216294	0.472367	0.1779	0.202752	981.497
01add9ed426ff8519b767caef56d0942	Bacteria	Actinobacteria	Thermoleophilia	Gaiellales	Gaiellaceae	Gaiella			yes	0.967536	591.464	907.687	749.576	-0.618022	0.21867	-2.82628	0.00470923	0.015149			734.068	765.083	749.576	-0.0600238	0.225535	-0.266139	0.790132	0.895819				-0.0167767	-0.110425	0.103172	-0.278297	0.0400412	-0.107081	-0.270456	-0.0591615		0.863177	0.255245	0.287982	0.00354168	0.680748	0.270007	0.00464144	0.543053	1460.11
9f63daa5c7dbbf68c5f554a35059f2a4	Bacteria	Planctomycetes	Phycisphaerae	Tepidisphaerales	WD2101 soil group	uncultured bacterium			yes	0.916029	703.627	715.717	709.672	-0.0252441	0.105161	-0.240053	0.810289	0.87413			642.25	777.094	709.672	-0.274166	0.102048	-2.68662	0.0072178	0.0279298				-0.186316	-0.00869797	0.15184	-0.0280755	-0.0631341	0.166614	0.245268	0.242343		0.0535251	0.92881	0.116714	0.773017	0.516259	0.0848114	0.0105143	0.0115047	895.478
f1623ead3e6340f23f732988d40ff9f0	Bacteria	Planctomycetes	Planctomycetacia	Pirellulales	Pirellulaceae	uncultured			yes	0.817197	722.825	543.383	633.104	0.410566	0.0735615	5.58127	2.38775e-08	2.60216e-07			562.395	703.814	633.104	-0.323895	0.0774075	-4.18429	2.86061e-05	0.000212162				-0.480132	-0.418474	-0.0198054	0.487258	-0.397506	0.245715	0.163204	0.12844		1.45423e-07	6.5771e-06	0.838784	8.90298e-08	2.04578e-05	0.0103694	0.0914762	0.185253	520.524
bfad6370d28182cc6304844e9bec7fb6	Bacteria	Proteobacteria	Alphaproteobacteria	Rhizobiales	Xanthobacteraceae	Bradyrhizobium			yes	0.792605	659.671	568.433	614.052	0.215008	0.100474	2.13993	0.0323605	0.0709955			613.297	614.807	614.052	-0.0036441	0.102581	-0.0355241	0.971662	0.992098				0.00919337	0.0798632	-0.0675586	0.205179	-0.0548744	-0.119247	0.11757	0.0843789		0.924767	0.411294	0.487235	0.0331561	0.572713	0.218988	0.225583	0.385264	612.057
f7ff11244ec62b05834cb1c585dd3ecb	Bacteria	Firmicutes	Clostridia	Clostridiales	Clostridiaceae 1	Clostridium sensu stricto 1				0.661996	516.073	509.659	512.866	0.0181528	0.139091	0.13051	0.896163	0.936499			464.235	561.497	512.866	-0.274826	0.13693	-2.00706	0.0447432	0.123797				-0.176941	0.0235979	0.124912	0.0876371	-0.0875513	-0.040327	0.0224547	-0.00239123		0.0669642	0.808457	0.197722	0.367115	0.367586	0.678594	0.817572	0.980405	356.206
28628b5969f6f9e53e9684aa7411251b	Bacteria	Chloroflexi	Anaerolineae	Anaerolineales	Anaerolineaceae	Anaerolinea				0.648475	433.824	570.957	502.391	-0.39673	0.152133	-2.60778	0.00911309	0.0254785			479.307	525.474	502.391	-0.132613	0.156092	-0.84958	0.395559	0.592788				-0.000428706	0.160546	0.235121	-0.1655	0.163413	0.158793	0.325864	0.260625		0.996487	0.0969525	0.0143071	0.0869456	0.091055	0.100703	0.000578469	0.00644526	245.926
0fc5047bd8fd3016bcbf4624ab2c99c6	Bacteria	Firmicutes	Clostridia	Clostridiales	Heliobacteriaceae	Hydrogenispora				0.63419	501.063	481.585	491.324	0.0577251	0.145573	0.396538	0.691708	0.779266			483.432	499.216	491.324	-0.0468317	0.145776	-0.321257	0.748016	0.87178				-0.0208351	0.0148618	-0.0873783	0.151133	-0.186906	-0.168005	-0.0477674	0.0276373		0.830525	0.878667	0.368537	0.118446	0.0527587	0.0822071	0.623485	0.776466	276.804
916a0b4d69a6dd680abddd8336ef842a	Bacteria	Bacteroidetes	Bacteroidia	Bacteroidales	Bacteroidetes vadinHA17	uncultured bacterium				0.620973	478.248	483.92	481.084	-0.0173483	0.146916	-0.118083	0.906002	0.941255			400.618	561.549	481.084	-0.486817	0.140149	-3.47358	0.000513573	0.002637				-0.156363	-0.0668877	0.159978	0.154992	-0.0575324	0.0686216	0.172302	0.20677		0.106089	0.491579	0.098156	0.109228	0.554234	0.480393	0.0745639	0.0317877	472.001
097c8341e49fdd322131700ee6a925c2	Bacteria	Proteobacteria	Gammaproteobacteria	Steroidobacterales	Steroidobacteraceae	uncultured				0.548037	512.174	336.983	424.579	0.604005	0.251169	2.40478	0.0161823	0.0407611			471.963	377.194	424.579	0.323203	0.255419	1.26538	0.205735	0.376242				0.105519	-0.104509	-0.206873	0.143521	-0.0776625	-0.121924	-0.172502	-0.296846		0.277098	0.281747	0.0317005	0.138382	0.424343	0.208745	0.0742224	0.00181067	558.02
804b8070448044363a1f32edc2fff2da	Bacteria	Chloroflexi	Chloroflexia	Chloroflexales	Roseiflexaceae	uncultured				0.517663	357.101	444.993	401.047	-0.317527	0.179081	-1.77309	0.0762143	0.137495			370.37	431.724	401.047	-0.220991	0.180442	-1.22472	0.220679	0.395455				-0.112635	-0.0462241	0.237999	-0.198043	-0.0405747	0.165366	-0.0910953	-0.0460526		0.245797	0.634759	0.0131263	0.0399202	0.67673	0.0872038	0.348437	0.636017	426.786
25d5aef6d0af725f6b1b88d95eaedeaa	Bacteria	Proteobacteria	Alphaproteobacteria	Caulobacterales	Caulobacteraceae	Phenylobacterium				0.499337	386.151	387.549	386.85	-0.00500887	0.111293	-0.0450061	0.964102	0.978766			355.301	418.399	386.85	-0.235792	0.109013	-2.16297	0.0305432	0.0896159				-0.140701	0.0502825	0.181713	0.0329723	-0.0052588	0.0475102	0.232759	0.266007		0.146381	0.605298	0.0598171	0.734788	0.956923	0.625358	0.0153444	0.00539282	458.767
144df3def78f53387e0a775db885a436	Bacteria	Firmicutes	Clostridia	Clostridiales	Clostridiaceae 1	Clostridium sensu stricto 12				0.478146	410.328	330.537	370.433	0.311784	0.130146	2.39566	0.0165906	0.041399			343.47	397.395	370.433	-0.210112	0.131897	-1.593	0.111159	0.249471				-0.0841026	0.0316576	-0.0208583	0.253604	-0.0317147	-0.104261	0.0888279	0.0482628		0.386828	0.744993	0.830339	0.00808977	0.744548	0.282896	0.360615	0.619884	351.795
07447c2279d2b5714ee2745af2ed74e6	Bacteria	Proteobacteria	Gammaproteobacteria	Xanthomonadales	Rhodanobacteraceae	Rhodanobacter				0.475769	355.733	381.449	368.591	-0.100639	0.251169	-0.400682	0.688655	0.778483			389.831	347.351	368.591	0.166341	0.251351	0.661791	0.508105	0.676629				0.177727	0.230883	0.181529	-0.181566	0.307775	-0.0871866	-0.0176584	0.08591		0.0657422	0.0162141	0.0600805	0.0600267	0.001194	0.369593	0.856062	0.376669	1028.92
ccd70d57890f276a542ef4b5e5142d4c	Bacteria	Proteobacteria	Gammaproteobacteria	Betaproteobacteriales	Gallionellaceae	Sideroxydans				0.460599	341.293	372.384	356.839	-0.125791	0.204223	-0.615947	0.53793	0.642204			338.27	375.407	356.839	-0.150488	0.204331	-0.73649	0.461433	0.638483				0.024179	0.199358	0.0231976	0.00169577	0.0680309	-0.0625911	0.0213686	0.0903427		0.803834	0.0385938	0.811645	0.986103	0.484188	0.519881	0.826253	0.35245	38.5982
ef7320cd7157bc39083b954103d70a19	Bacteria	Spirochaetes	Spirochaetia	Spirochaetales	Spirochaetaceae	Spirochaeta 2				0.39704	342.776	272.419	307.598	0.329848	0.116406	2.83359	0.00460285	0.0149873			262.047	353.148	307.598	-0.430206	0.113294	-3.79726	0.000146305	0.000898012				-0.340431	-0.137862	0.0134927	0.335972	-0.298903	0.0864367	0.149218	0.157154		0.000312159	0.154782	0.889771	0.000378249	0.00167618	0.37374	0.123239	0.104312	99.2525
5dc8959c7253ea54a5893df335579d24	Bacteria	Chloroflexi	Ktedonobacteria	Ktedonobacterales	JG30-KF-AS9	uncultured bacterium				0.360263	369.192	189.018	279.105	0.965941	0.326383	2.95953	0.00308104	0.0106147			254.707	303.504	279.105	-0.252539	0.336406	-0.750698	0.452835	0.63302				-0.0408183	0.0950235	-0.103848	0.196402	-0.0430574	-0.0113003	0.232152	0.0949758		0.674898	0.327957	0.284818	0.0416292	0.658154	0.907594	0.0156214	0.3282	12.1309
8e933e55f4794752602d3f10f63fc3a4	Bacteria	Bacteroidetes	Bacteroidia	Chitinophagales	Chitinophagaceae	uncultured				0.337294	229.414	293.207	261.311	-0.353483	0.196913	-1.79512	0.0726343	0.132831			307.009	215.612	261.311	0.509461	0.194093	2.62482	0.00866939	0.0319273				0.289063	0.0999507	-0.0775829	-0.335687	0.08557	-0.197696	-0.375114	-0.250913		0.00241235	0.30338	0.42482	0.000382884	0.378568	0.0402769	6.33374e-05	0.00881203	625.291
a800a8960151132ec90d37c46719b9db	Bacteria	Firmicutes	Clostridia	Clostridiales	Ruminococcaceae	Ruminiclostridium 1				0.336034	236.504	284.165	260.334	-0.263992	0.155339	-1.69946	0.0892324	0.156744			226.759	293.909	260.334	-0.375495	0.153358	-2.44848	0.0143459	0.0478794				-0.111025	0.0682881	0.0595973	-0.0845123	0.00747854	-0.0986501	0.104947	0.157049		0.252655	0.482534	0.54008	0.384511	0.93877	0.309747	0.279723	0.104546	134.542
81387bfb75e35ab4bba7b8dd92e31493	Bacteria	Planctomycetes	Planctomycetacia	Isosphaerales	Isosphaeraceae	Singulisphaera				0.332647	323.225	192.196	257.711	0.750606	0.252042	2.97809	0.00290049	0.0101233			194.022	321.399	257.711	-0.728287	0.252798	-2.8809	0.00396538	0.0173567				-0.197977	-0.0149952	0.0215588	0.275711	-0.135095	0.0264655	0.259763	0.159655		0.039988	0.877586	0.824731	0.00387536	0.163314	0.78571	0.00662965	0.0988437	44.1122
e7928be07983431c29fd376e4383a07f	Bacteria	Omnitrophicaeota	Omnitrophia	Omnitrophales	Omnitrophaceae	Candidatus Omnitrophus				0.319465	241.422	253.574	247.498	-0.070592	0.165885	-0.425546	0.670438	0.761732			241.357	253.639	247.498	-0.072361	0.165866	-0.436262	0.662647	0.813456				-0.0682786	-0.00699267	0.188054	-0.0250841	0.0207399	0.0978974	0.0259796	0.069479		0.482595	0.942741	0.0512956	0.796647	0.831288	0.313471	0.789553	0.474913	33.0842
f5c004a3899805a8185e45cc41319253	Bacteria	Proteobacteria	Alphaproteobacteria	Sphingomonadales	Sphingomonadaceae	Novosphingobium				0.307977	262.756	214.441	238.598	0.292706	0.190649	1.53532	0.124706	0.208103			258.826	218.371	238.598	0.246597	0.191222	1.28959	0.197194	0.364366				0.222746	0.0400888	-0.0400444	0.0642202	0.133156	-0.0670211	-0.0289234	-0.160717		0.0204982	0.680389	0.680723	0.509054	0.169497	0.490714	0.766356	0.0965916	453.253
d47199c9d9c5417c7cb82ff4159cf497	Bacteria	Nitrospirae	Nitrospira	Nitrospirales	Nitrospiraceae	Nitrospira				0.293274	231.782	222.632	227.207	0.0578474	0.213559	0.270873	0.786489	0.857112			204.323	250.09	227.207	-0.29174	0.212208	-1.37479	0.169197	0.335254				-0.108806	-0.141254	0.126984	-0.115836	-0.0877038	0.155735	-0.166395	-0.100031		0.262324	0.144787	0.190327	0.232547	0.366749	0.107519	0.0852276	0.302988	174.243
28c360ac07594eacb00e1237dbf3064f	Bacteria	Proteobacteria	Gammaproteobacteria	Gammaproteobacteria Incertae Sedis	Unknown Family	Acidibacter				0.293177	270.765	183.499	227.132	0.561336	0.212139	2.64608	0.00814311	0.0231299			213.873	240.391	227.132	-0.168053	0.217307	-0.773343	0.439319	0.625591				-0.0616479	-0.00265798	-0.0303013	0.250422	-0.0668686	0.0254937	0.13106	0.0386598		0.526203	0.97822	0.755567	0.00894985	0.491703	0.7934	0.176372	0.691192	73.888
cc022fa80661c79a3a6bb4eb9cdb6cd8	Bacteria	Proteobacteria	Deltaproteobacteria	Oligoflexales	0319-6G20	uncultured bacterium				0.283498	235.313	203.954	219.634	0.205789	0.136619	1.5063	0.131991	0.216206			203.885	235.383	219.634	-0.206761	0.136502	-1.51472	0.129844	0.27478				-0.200873	-0.123753	0.281812	0.174884	-0.104147	0.116761	0.0470719	-0.0806253		0.0371114	0.201946	0.00312948	0.0702535	0.283427	0.228817	0.628555	0.40683	180.86
81c473d516956744cfc67d7972f1519e	Bacteria	Firmicutes	Negativicutes	Selenomonadales	Veillonellaceae	Sporomusa				0.277124	213.376	216.014	214.695	-0.0169579	0.193997	-0.0874132	0.930343	0.95908			220.479	208.911	214.695	0.0775194	0.193982	0.399623	0.689434	0.835418				-0.00369165	-0.0240362	-0.0373812	-0.0805779	-0.105719	-0.113055	-0.267332	-0.0660828		0.969753	0.80497	0.700911	0.407107	0.276182	0.244032	0.00515849	0.496818	282.318
49efd8b3b20708632df581502bd5eb75	Bacteria	Proteobacteria	Deltaproteobacteria	Desulfarculales	Desulfarculaceae	uncultured				0.269997	246.179	172.169	209.174	0.514798	0.202532	2.54181	0.0110281	0.0291534			203.467	214.881	209.174	-0.0795727	0.207424	-0.383623	0.701258	0.845309				-0.102156	-0.270533	-0.01668	0.0266465	-0.127088	0.0176436	-0.164585	-0.141502		0.292782	0.00462942	0.863958	0.784281	0.189964	0.85618	0.0887284	0.144076	277.907
d35799ffd3f56cb0958122df5926fa0e	Bacteria	Planctomycetes	Planctomycetacia	Gemmatales	Gemmataceae	Gemmata				0.266424	195.645	217.167	206.406	-0.149635	0.169936	-0.880536	0.378569	0.485951			229.459	183.353	206.406	0.322643	0.167827	1.92247	0.0545465	0.144915				0.167777	0.0457572	-0.117341	-0.361113	0.0202064	-0.0665638	-0.41272	-0.248545		0.0826308	0.638186	0.226494	0.000123269	0.835566	0.493684	9.04872e-06	0.00949403	243.72
31da9c93cfb30f520b759e65cbd496d0	Bacteria	Planctomycetes	Planctomycetacia	Pirellulales	Pirellulaceae	Pirellula				0.26405	214.692	194.441	204.567	0.143311	0.212115	0.67563	0.499276	0.60732			223.807	185.326	204.567	0.271923	0.211244	1.28725	0.198009	0.364609				0.138253	-0.10188	-0.127008	-0.162003	-0.0243219	-0.0656302	-0.335744	-0.244277		0.153606	0.294097	0.190243	0.0939182	0.802698	0.499777	0.000381963	0.0108411	309.888
c4a55f090d7b82f626bedeb89a69e132	Bacteria	Acidobacteria	Blastocatellia (Subgroup 4)	Pyrinomonadales	Pyrinomonadaceae	RB41				0.261347	173.749	231.195	202.472	-0.412198	0.28893	-1.42664	0.153684	0.244227			216.625	188.32	202.472	0.201607	0.290815	0.693249	0.488153	0.660175				0.0967923	-0.0045157	0.0377289	-0.314861	0.087437	0.00907904	-0.108463	0.0297998		0.318991	0.963005	0.698263	0.000903756	0.368214	0.9257	0.26384	0.759488	391.496
0f7d323f6eda77da94d171620c9cecad	Bacteria	Proteobacteria	Gammaproteobacteria	Betaproteobacteriales	Nitrosomonadaceae	mle1-7				0.22591	187.274	162.762	175.018	0.201454	0.10639	1.89353	0.058287	0.111961			188.32	161.717	175.018	0.218756	0.105905	2.06559	0.0388672	0.108665				0.0277039	-0.158164	-0.263855	0.0222165	-0.131317	-0.000943154	-0.158126	-0.18342		0.775941	0.102076	0.00579382	0.819473	0.175518	0.992271	0.10216	0.0574167	135.645
63bbb8fc7cb26251d7b485a8084926b4	Bacteria	Proteobacteria	Deltaproteobacteria	Myxococcales	BIrii41	uncultured bacterium				0.213246	165.382	165.033	165.207	0.00282871	0.100325	0.0281955	0.977506	0.99049			145.653	184.761	165.207	-0.342446	0.0945832	-3.62058	0.000293945	0.00161821				-0.285718	-0.127088	0.11332	0.00179104	-0.213934	0.276544	0.0842265	0.154125		0.00272232	0.189964	0.24292	0.985323	0.0262022	0.00376493	0.386127	0.111249	93.7385
2c7853a082996c629cbf46d830e1290a	Archaea	Euryarchaeota	Methanomicrobia	Methanomicrobiales	Methanoregulaceae	Methanoregula				0.197068	162.647	142.702	152.674	0.188166	0.16303	1.15418	0.248426	0.34457			134.126	171.222	152.674	-0.352426	0.160671	-2.19346	0.0282743	0.0843489				-0.161641	-0.0294569	0.0059078	0.140968	-0.235893	-0.00815494	0.0974878	0.0613336		0.0946647	0.762173	0.951613	0.14561	0.0139815	0.933244	0.31551	0.528319	63.9627
f28a2419c199421420bd3895c7c11fdd	Bacteria	Proteobacteria	Alphaproteobacteria	Rhizobiales	Hyphomicrobiaceae	Hyphomicrobium				0.174867	149.961	120.987	135.474	0.313417	0.131222	2.38845	0.0169198	0.0420242			156.255	114.693	135.474	0.447645	0.127669	3.50629	0.000454393	0.00235579				0.156621	0.0275801	-0.238642	0.185373	-0.0630865	-0.0936008	-0.220355	-0.434908		0.105508	0.776917	0.0128743	0.0547679	0.516576	0.335283	0.0219291	2.5588e-06	126.823
0c4bf0c467c94484a8d972d484fe36bd	Bacteria	Proteobacteria	Alphaproteobacteria	Reyranellales	Reyranellaceae	Reyranella				0.170289	136.456	127.399	131.928	0.103589	0.106884	0.969169	0.332461	0.438356			143.628	120.227	131.928	0.253268	0.104481	2.42407	0.0153478	0.0502804				0.247573	0.114703	-0.154575	-0.0675069	0.242991	0.0391075	0.0678975	0.103785		0.00978706	0.237182	0.110196	0.487568	0.0112786	0.6878	0.485047	0.285113	207.327
776e5c8ccdd5389852b7634bf06ef05b	Bacteria	Proteobacteria	Deltaproteobacteria	Myxococcales	bacteriap25	uncultured bacterium				0.168979	107.737	154.088	130.912	-0.516402	0.244958	-2.10812	0.0350204	0.075104			117.379	144.446	130.912	-0.299723	0.247769	-1.20969	0.226399	0.40299				-0.0442329	-0.091524	0.0385675	-0.228748	-0.0514543	0.0898092	-0.185458	-0.0507302		0.649429	0.346164	0.691892	0.0172553	0.596905	0.355313	0.0546539	0.602084	50.7291
8da711bfe29fa47fe4042bd32312870e	Bacteria	Planctomycetes	Planctomycetacia	Pirellulales	Pirellulaceae	Pir2 lineage				0.165779	146.846	110.021	128.434	0.411598	0.106507	3.86454	0.000111301	0.000535447			109.48	147.387	128.434	-0.426474	0.105648	-4.03676	5.41951e-05	0.000375147				-0.252517	-0.0856364	-0.0741953	0.326303	-0.201921	-0.0778626	0.403203	0.213553		0.00837475	0.378196	0.445379	0.000568083	0.0361141	0.423147	1.51434e-05	0.0264767	120.206
0dc0e9518932aab94329a527d1e745e6	Bacteria	Proteobacteria	Gammaproteobacteria	Diplorickettsiales	Diplorickettsiaceae	Aquicella				0.16234	119.738	131.8	125.769	-0.139439	0.175836	-0.793002	0.427777	0.536227			124.41	127.129	125.769	-0.0301537	0.176286	-0.17105	0.864185	0.937296				-0.0174341	0.109463	0.213376	0.0265226	0.108939	0.0742424	0.287538	0.0224642		0.857871	0.259435	0.0266046	0.785259	0.261736	0.44509	0.0025495	0.817495	184.169
16448cdd52ff8db0df595778c2086412	Bacteria	Firmicutes	Clostridia	Clostridiales	Ruminococcaceae	uncultured				0.160157	109.202	138.954	124.078	-0.347267	0.144908	-2.39646	0.0165543	0.041399			127.912	120.244	124.078	0.090189	0.148314	0.608093	0.543126	0.705667				0.136643	0.15522	-0.0291102	-0.29897	0.086008	-0.193747	-0.116694	0.0585232		0.1585	0.1087	0.76489	0.00167197	0.376123	0.0445239	0.229085	0.547421	165.421
f8141184dcef3dba16954bf5d8fb678d	Bacteria	Chloroflexi	Anaerolineae	SBR1031	A4b	uncultured bacterium				0.159333	122.705	124.173	123.439	-0.0188473	0.292608	-0.0644114	0.948643	0.968595			102.249	144.629	123.439	-0.501386	0.289868	-1.72971	0.0836829	0.199494				-0.0894474	-0.098012	0.140558	-0.208104	0.0152191	-0.0350778	-0.210729	-0.00629723		0.357262	0.312903	0.146796	0.0306772	0.875773	0.718542	0.0285883	0.948427	194.094
b0b7721aae59aa14c1e2a3adfd736534	Archaea	Thaumarchaeota	Nitrososphaeria	Nitrososphaerales	Nitrososphaeraceae	uncultured archaeon				0.155014	73.858	166.329	120.094	-1.17138	0.441357	-2.65404	0.00795334	0.0227117			81.1159	159.071	120.094	-0.972167	0.435115	-2.23428	0.0254649	0.0781509				-0.124051	-0.113477	0.332451	-0.3455	0.0250779	0.0241031	-0.139214	0.156952		0.200852	0.242266	0.0004393	0.000250054	0.796696	0.804438	0.150739	0.104764	232.692
95ce477f02241582953c6bacb34d5578	Bacteria	Bacteroidetes	Bacteroidia	Bacteroidales	Prolixibacteraceae	BSV13				0.151154	104.232	129.974	117.103	-0.317502	0.200101	-1.58671	0.112579	0.191456			124.222	109.984	117.103	0.176585	0.201515	0.876289	0.380873	0.582768				0.213682	0.101265	0.0505404	-0.19721	0.179085	0.0174817	-0.139925	-0.025127		0.0263834	0.297032	0.603446	0.0407804	0.0636713	0.857486	0.148643	0.796307	142.262
4e9c87fd7a39d589ec065f1c286243a6	Bacteria	Firmicutes	Bacilli	Bacillales	Paenibacillaceae	Paenibacillus				0.144774	90.1024	134.218	112.16	-0.575989	0.208192	-2.76663	0.0056639	0.0169917			92.0267	132.294	112.16	-0.523704	0.209515	-2.4996	0.0124334	0.0431133				-0.102835	0.0279857	0.217903	-0.228582	0.0934888	0.0181728	0.0694425	0.158149		0.28957	0.773724	0.0234845	0.0173387	0.335865	0.851915	0.475145	0.10211	29.7758
eb9326c84afaa7825e1afecb779671c5	Bacteria	Proteobacteria	Deltaproteobacteria	Desulfovibrionales	Desulfovibrionaceae	Desulfovibrio				0.14393	109.424	113.589	111.507	-0.0529396	0.211871	-0.249868	0.80269	0.869445			124.354	98.659	111.507	0.332917	0.209786	1.58694	0.112527	0.250112				0.155117	0.0252177	-0.137105	-0.094764	0.0866376	0.11699	-0.0590763	-0.0316674		0.108938	0.795588	0.157083	0.329285	0.372626	0.227896	0.543635	0.744917	79.402
0a46a4c59d1804b7edb0b7f85eaa63c6	Bacteria	Proteobacteria	Deltaproteobacteria	Desulfobacterales	Desulfobacteraceae	Sva0081 sediment group				0.142751	100.79	120.397	110.593	-0.258647	0.175139	-1.47681	0.139726	0.22679			96.2467	124.94	110.593	-0.377178	0.173363	-2.17566	0.0295806	0.0872711				-0.0310764	-0.00518258	0.126946	-0.0827117	0.0555889	-0.110759	-0.0603142	0.0298951		0.749518	0.957547	0.190461	0.394757	0.567717	0.253804	0.535209	0.758742	194.094
7844b10e08f9816f4587485be8e255b4	Bacteria	Actinobacteria	Actinobacteria	Micromonosporales	Micromonosporaceae	Micromonospora				0.140591	108.236	109.604	108.92	-0.0181295	0.164265	-0.110367	0.912118	0.945769			98.396	119.444	108.92	-0.283062	0.161888	-1.7485	0.0803766	0.194213				-0.170025	-0.0215497	-0.0197626	-0.0745569	-0.100546	0.0904001	-0.0613242	0.104285		0.078539	0.824804	0.839128	0.443158	0.300494	0.352143	0.528382	0.282784	91.5329
1bc3ef6f9b04c5ebab3c76231f76b637	Bacteria	Verrucomicrobia	Verrucomicrobiae	Chthoniobacterales	Xiphinematobacteraceae	Candidatus Xiphinematobacter				0.131193	101.588	101.69	101.639	-0.00188355	0.47355	-0.0039775	0.996826	0.998697			93.328	109.95	101.639	-0.23715	0.463251	-0.511925	0.608704	0.761649				0.0952366	-0.0876267	-0.0140848	-0.137347	0.0888195	-0.0978417	-0.222392	-0.0835092		0.326868	0.367172	0.884965	0.156347	0.360661	0.313748	0.0207048	0.390199	347.384
602a22f94c9777d7e599db832e8c8c74	Bacteria	Armatimonadetes	Fimbriimonadia	Fimbriimonadales	Fimbriimonadaceae	uncultured bacterium				0.129829	106.205	94.9587	100.582	0.162148	0.14913	1.0873	0.276905	0.378178			108.786	92.3777	100.582	0.235924	0.148112	1.59288	0.111187	0.249471				0.159593	0.141235	-0.152131	0.0221308	0.0391171	0.060076	-0.043709	-0.126821		0.0989771	0.144842	0.116008	0.820158	0.687728	0.536825	0.653312	0.190903	79.402
a4356df16dadd2f6ed83c9cb0e720989	Bacteria	Proteobacteria	Gammaproteobacteria	Methylococcales	Methylomonaceae	Methylobacter				0.126127	84.9713	110.457	97.7141	-0.377733	0.267039	-1.41452	0.157208	0.246981			79.1877	116.241	97.7141	-0.554126	0.264882	-2.09197	0.0364412	0.103312				-0.096928	-0.0961277	0.0916922	-0.204226	0.0622591	0.0411806	0.0503646	0.208456		0.31831	0.322341	0.345274	0.033999	0.522102	0.672178	0.604707	0.0303896	105.869
b8f92d53aa873b2a1b117acac48779a7	Bacteria	Proteobacteria	Gammaproteobacteria	Betaproteobacteriales	Nitrosomonadaceae	GOUTA6				0.122762	78.4337	111.78	95.107	-0.511123	0.286479	-1.78415	0.074399	0.13482			90.7535	99.4605	95.107	-0.133094	0.290553	-0.458072	0.6469	0.797971				0.0455906	0.171763	0.164509	-0.157875	0.150755	0.0893225	0.183049	0.216839		0.639411	0.0754896	0.0888782	0.102712	0.119381	0.357936	0.0579314	0.0241883	0
fee8e1ffea7c9c13c19df30e657c0a10	Bacteria	Dependentiae	Babeliae	Babeliales	Vermiphilaceae	uncultured bacterium				0.116567	104.561	76.0538	90.3076	0.456171	0.1884	2.42128	0.0154659	0.0391412			79.7183	100.897	90.3076	-0.337316	0.19036	-1.772	0.0763953	0.187996				-0.230692	-0.170234	0.127123	0.30461	-0.14879	-0.00311526	-0.0266846	0.00883135		0.0163051	0.0781668	0.189841	0.00134924	0.124332	0.974474	0.78398	0.927722	138.954
3c876f4d531be31f4b456aa93a8fc8dc	Bacteria	Planctomycetes	Phycisphaerae	Tepidisphaerales	CPla-3 termite group	uncultured planctomycete				0.116093	98.373	81.5072	89.9401	0.269189	0.145369	1.85176	0.0640605	0.120029			92.974	86.9061	89.9401	0.100708	0.147281	0.683781	0.494113	0.664626				0.0206637	0.0185725	-0.100152	0.156064	-0.0462908	0.0220975	0.22469	0.114903		0.831899	0.848696	0.302404	0.106769	0.63427	0.820424	0.0193948	0.236358	90.4301
bc430247c3baff0f71a8ba44292c962a	Bacteria	Firmicutes	Clostridia	Clostridiales	Clostridiaceae 1	Clostridium sensu stricto 11				0.114023	95.4799	81.193	88.3364	0.236874	0.16166	1.46526	0.14285	0.230203			84.836	91.8368	88.3364	-0.117686	0.162669	-0.723464	0.469395	0.644624				-0.0535025	0.0451952	-0.134955	0.115665	-0.059352	-0.233864	0.0797393	0.0494917		0.582361	0.642323	0.163755	0.233244	0.541753	0.0148512	0.412022	0.61099	63.9627
34ecdd41958dcf31dd7d2453b191b0a8	Bacteria	Proteobacteria	Deltaproteobacteria	Myxococcales	P3OB-42	uncultured bacterium				0.111384	87.3967	85.1869	86.2918	0.0358326	0.137923	0.259801	0.795017	0.862885			71.8646	100.719	86.2918	-0.484627	0.129832	-3.73273	0.000189416	0.00107605				-0.216287	0.0407652	0.205001	0.125897	-0.128164	0.129231	0.226909	0.227929		0.0245604	0.675297	0.0333124	0.194182	0.186208	0.182539	0.018198	0.01767	54.0375
9bbd1d25e3c9a37029c08e21bf0cc6cc	Bacteria	Spirochaetes	Spirochaetia	Spirochaetales	Spirochaetaceae	uncultured				0.110649	98.6174	72.8277	85.7226	0.436022	0.224396	1.94309	0.0520052	0.102715			92.5831	78.8621	85.7226	0.232346	0.227056	1.0233	0.306166	0.499977				0.0697283	0.0777739	-0.287867	0.104654	-0.0346927	-0.0801128	-0.0415093	-0.0885633		0.473325	0.423677	0.00251934	0.281075	0.721504	0.409829	0.669713	0.362053	27.5701
5e6dcf2c543699a0151f4df171a3a811	Bacteria	Acidobacteria	Blastocatellia (Subgroup 4)	Blastocatellales	Blastocatellaceae	JGI 0001001-H03				0.105731	52.8265	110.998	81.9125	-1.07063	0.388922	-2.75281	0.00590855	0.0175287			97.1187	66.7063	81.9125	0.540841	0.398605	1.35683	0.174834	0.34324				0.24028	0.0452434	-0.0306773	-0.344606	0.113778	-0.182054	-0.36438	-0.135549		0.0122513	0.641967	0.75263	0.000260098	0.241011	0.0593309	0.00010582	0.161892	198.505
09bcaa9a39548f637afb9f64fb2a806a	Bacteria	Firmicutes	Clostridia	Clostridiales	Peptostreptococcaceae	Romboutsia				0.105282	77.6942	85.4361	81.5651	-0.138533	0.209258	-0.662022	0.507957	0.61372			96.0333	67.097	81.5651	0.517934	0.204454	2.53326	0.0113009	0.0394422				0.183696	0.0647823	-0.212943	-0.0460335	-0.0125182	-0.20476	-0.176837	-0.188526		0.0570357	0.505345	0.0269211	0.636157	0.897687	0.0335249	0.0671286	0.0507036	433.403
38c29bf985177f21cfb4f73394673d15	Bacteria	Actinobacteria	Actinobacteria	Streptomycetales	Streptomycetaceae	Kitasatospora				0.104824	79.4511	82.9694	81.2102	-0.062467	0.224612	-0.278111	0.780927	0.854539			67.129	95.2915	81.2102	-0.502808	0.219565	-2.29002	0.0220203	0.0691698				-0.261961	0.00721239	0.412532	0.0241001	-0.0250481	0.114869	0.103775	0.129985		0.00616821	0.940945	9.14259e-06	0.804462	0.796933	0.236496	0.285161	0.179978	125.72
b749552203997395c9fe5f2f309189cc	Bacteria	Actinobacteria	Actinobacteria	Corynebacteriales	Nocardiaceae	Nocardia				0.098835	77.0479	76.0924	76.5701	0.0172712	0.165771	0.104187	0.917021	0.94901			71.8341	81.3062	76.5701	-0.178341	0.164746	-1.08252	0.279022	0.465542				-0.148495	0.0569942	0.114459	0.0242077	-0.030824	0.0419419	-0.0444379	0.111035		0.125088	0.557952	0.238186	0.803606	0.751486	0.666475	0.647913	0.252613	47.4206
0fd3ae83f0ece32aaa5feeae1a1a5d06	Bacteria	Proteobacteria	Deltaproteobacteria	Bdellovibrionales	Bdellovibrionaceae	Bdellovibrio				0.0965562	69.2492	80.3601	74.8046	-0.214067	0.227182	-0.942267	0.346056	0.451819			70.5459	79.0633	74.8046	-0.164405	0.227537	-0.722541	0.469962	0.644624				-0.0184344	-0.146198	0.156743	-0.103337	-0.0490345	0.0522164	-0.236027	-0.0959159		0.849809	0.131099	0.105234	0.287207	0.614293	0.591474	0.0139259	0.323414	129.028
2dc1a45752cc1a7d8a43ff10064579d7	Bacteria	Proteobacteria	Gammaproteobacteria	Salinisphaerales	Solimonadaceae	Polycyclovorans				0.0951701	55.3977	92.0639	73.7308	-0.733994	0.340452	-2.15594	0.0310884	0.0691717			48.5775	98.8841	73.7308	-1.02526	0.335563	-3.05535	0.00224794	0.0102598				-0.216986	-0.101974	0.407339	-0.0864105	-0.0010528	0.140108	0.0272394	0.139255		0.0240898	0.293648	1.21305e-05	0.373885	0.991372	0.148108	0.779602	0.150616	6.61683
7f0148707fe1c324c91ae92633469668	Bacteria	Actinobacteria	Acidimicrobiia	Microtrichales	Ilumatobacteraceae	CL500-29 marine group				0.0890967	62.7957	75.2555	69.0256	-0.257856	0.192993	-1.33609	0.18152	0.273447			74.5515	63.4997	69.0256	0.231906	0.193153	1.20063	0.229894	0.407852				0.114765	-0.0355732	-0.0177616	-0.235055	0.0593283	-0.0591664	-0.213044	-0.147251		0.236926	0.714737	0.85523	0.0143351	0.541914	0.54302	0.0268472	0.128316	102.561
3f7d474049d12c44116fdee188188f44	Bacteria	Actinobacteria	Actinobacteria	Catenulisporales	Catenulisporaceae	Catenulispora				0.0863342	56.0653	77.7055	66.8854	-0.470278	0.337537	-1.39326	0.16354	0.253867			67.0207	66.7501	66.8854	0.00586956	0.340584	0.0172338	0.98625	0.993693				0.127703	0.266706	0.0223404	-0.107346	0.228441	-0.0415729	0.0360616	0.142387		0.187809	0.00526818	0.818484	0.268818	0.0174096	0.669237	0.710993	0.141558	131.234
2929af38e85fc7bc0b1760ce7e8ff229	Bacteria	Chlamydiae	Chlamydiae	Chlamydiales	Parachlamydiaceae	Candidatus Protochlamydia				0.0857418	74.335	58.5179	66.4265	0.346154	0.215139	1.60898	0.10762	0.185384			68.5412	64.3117	66.4265	0.092517	0.217402	0.425558	0.67043	0.817374				-0.000504933	-0.162769	-0.223082	0.131568	-0.108803	-0.0900781	-0.123661	-0.184572		0.995862	0.0923539	0.0203038	0.174687	0.262334	0.353868	0.202285	0.0558413	63.9627
7fcea34daf6ed0cb5626cd2a40ed198e	Bacteria	Spirochaetes	Leptospirae	Leptospirales	Leptospiraceae	RBG-16-49-21				0.0853994	72.7443	59.5781	66.1612	0.286149	0.21614	1.32391	0.185534	0.275209			69.3137	63.0087	66.1612	0.13679	0.217296	0.62951	0.529015	0.694089				0.11477	0.179133	-0.293909	0.14577	0.0234741	-0.154544	0.0159289	0.111597		0.236906	0.0635996	0.00201957	0.132244	0.809443	0.110267	0.870029	0.250204	31.9814
504bf4a50b4d4c1bdd3f3e5503ce73f7	Bacteria	Proteobacteria	Alphaproteobacteria	Rhizobiales	Rhodomicrobiaceae	Rhodomicrobium				0.0792676	66.9582	55.8631	61.4107	0.260507	0.224967	1.15798	0.246873	0.344204			52.355	70.4664	61.4107	-0.428512	0.222743	-1.92379	0.0543805	0.144915				-0.129499	0.00271516	-0.0513602	0.256597	-0.14941	0.043395	0.031172	0.0649639		0.181626	0.977751	0.597576	0.00734799	0.122752	0.655643	0.748773	0.50415	38.5982
f24e7dc966929835159f9bf5d3f4044a	Bacteria	Proteobacteria	Alphaproteobacteria	Dongiales	Dongiaceae	Dongia				0.077689	49.2347	71.1407	60.1877	-0.5323	0.304504	-1.74809	0.0804483	0.144159			60.6889	59.6865	60.1877	0.0232492	0.308551	0.0753497	0.939937	0.980324				0.0163687	-0.0877478	0.161902	-0.220537	0.145355	-0.0140671	-0.108858	-0.0379364		0.866473	0.366508	0.0941274	0.0218173	0.13336	0.885109	0.262093	0.696685	88.2245
25348cf08a56a5237018c1d8c83248ca	Bacteria	Proteobacteria	Gammaproteobacteria	Coxiellales	Coxiellaceae	Coxiella				0.0755305	62.9729	54.058	58.5154	0.218535	0.210814	1.03662	0.299911	0.404425			50.6401	66.3908	58.5154	-0.38604	0.208607	-1.85056	0.0642325	0.166506				-0.0517406	0.121201	-0.0287293	0.0640874	0.00710706	-0.0292761	0.277299	0.219347		0.594862	0.211477	0.767879	0.509932	0.941806	0.763589	0.00366724	0.0225573	30.8786
98f2bdc201506b9a695997a3ae73b466	Bacteria	Acidobacteria	Acidobacteriia	Acidobacteriales	uncultured	uncultured Acidobacteria bacterium				0.0751456	72.6653	43.7692	58.2173	0.729489	0.375929	1.9405	0.0523193	0.102715			52.0988	64.3358	58.2173	-0.302811	0.381542	-0.793651	0.427399	0.61684				-0.0534799	-0.0110154	0.102572	0.270163	0.0850343	0.128905	0.293236	0.0745353		0.582521	0.909915	0.290809	0.00468795	0.381571	0.183656	0.00207041	0.443291	105.869
45a55f9efac3e30acccc87f7d76ebb2e	Bacteria	Bacteroidetes	Bacteroidia	Chitinophagales	Saprospiraceae	uncultured				0.0726818	58.0233	54.5937	56.3085	0.0879837	0.553744	0.158889	0.873756	0.924368			59.2669	53.3501	56.3085	0.151532	0.554947	0.273057	0.784809	0.893578				0.21456	-0.0775924	-0.257837	-0.0137856	0.017931	-0.162845	-0.391336	-0.331529		0.0257565	0.424763	0.00705888	0.887393	0.853864	0.0922013	2.81622e-05	0.000456736	126.823
74d88d11aad8a4e1adb537e8b7fe6644	Bacteria	Proteobacteria	Gammaproteobacteria	Methylococcales	Methylococcaceae	Methylococcus				0.0709722	61.2006	48.7675	54.984	0.329364	0.388582	0.847606	0.396657	0.504321			49.8098	60.1583	54.984	-0.27531	0.389384	-0.707041	0.479541	0.65159				-0.180786	-0.174271	0.0395803	0.174176	-0.308803	0.0458342	-0.0511074	-0.00573167		0.0611535	0.071257	0.684226	0.0714146	0.00114722	0.637621	0.599384	0.953054	23.1589
18c796698d37e92cf0d8b7da20827826	Bacteria	Hydrogenedentes	Hydrogenedentia	Hydrogenedentiales	Hydrogenedensaceae	uncultured bacterium				0.0705619	52.0119	57.3204	54.6662	-0.145544	0.12587	-1.15631	0.247556	0.344257			46.4936	62.8388	54.6662	-0.435057	0.11918	-3.6504	0.000261828	0.00145642				-0.194823	-0.0416417	0.155985	0.0113083	-0.0370402	0.0676975	0.150342	0.255919		0.0433309	0.668722	0.106948	0.907529	0.703511	0.486338	0.120407	0.0075107	63.9627
52de790327d6240714828e883f766a18	Bacteria	Epsilonbacteraeota	Campylobacteria	Campylobacterales	Thiovulaceae	Sulfuricurvum				0.0665367	26.441	76.6545	51.5477	-1.53484	0.544708	-2.81772	0.00483653	0.0153251			51.6036	51.4919	51.5477	0.00295851	0.563441	0.00525079	0.99581	0.997679				0.27203	0.275403	0.0425786	-0.338756	0.343798	-0.0317757	-0.0366345	-0.0571489		0.00439902	0.00391699	0.66172	0.000335626	0.000269494	0.744074	0.706609	0.556882	0
a7f1168aee22eb6ee22fd09fb71b44c7	Bacteria	Planctomycetes	Phycisphaerae	Phycisphaerales	AKAU3564 sediment group	uncultured organism				0.0665325	57.4016	45.6874	51.5445	0.330012	0.157751	2.09198	0.0364406	0.0774833			50.8797	52.2092	51.5445	-0.0384212	0.160499	-0.239385	0.810807	0.903243				0.0584184	0.0384121	-0.304466	0.143378	-0.102575	-0.0913525	0.0260844	0.131518		0.54814	0.693071	0.00135671	0.138779	0.290796	0.347072	0.788724	0.174855	30.8786
18604a20dc73680fecc84c9f070d9569	Bacteria	Proteobacteria	Alphaproteobacteria	Azospirillales	uncultured	uncultured bacterium				0.0638642	31.8516	67.103	49.4773	-1.07676	0.508274	-2.11846	0.0341358	0.0740998			42.8578	56.0968	49.4773	-0.389916	0.518032	-0.752687	0.451638	0.63302				0.0164541	0.0453068	0.168695	-0.465786	0.154717	-0.00745757	-0.19336	0.123488		0.865783	0.6415	0.0809387	3.7778e-07	0.109866	0.938941	0.0449593	0.202922	13.2337
0211a7ea06d707a6f9f7e8b95195f3ac	Bacteria	Bacteroidetes	Bacteroidia	Bacteroidales	SB-5	uncultured bacterium				0.063374	39.3864	58.8085	49.0975	-0.58106	0.244079	-2.38062	0.0172834	0.0425314			46.9499	51.2451	49.0975	-0.126889	0.249687	-0.50819	0.61132	0.762722				0.0547551	0.0458373	0.0607792	-0.0929894	0.133296	-0.101574	0.0492482	0.156419		0.573549	0.637598	0.53206	0.338464	0.169045	0.295556	0.612749	0.105963	68.374
69f1bccf0fabbc16549f3349ca0446af	Bacteria	Elusimicrobia	Endomicrobia	Endomicrobiales	Endomicrobiaceae	Candidatus Endomicrobium				0.0620348	42.2678	53.8522	48.06	-0.34951	0.15828	-2.20817	0.0272322	0.063226			43.3925	52.7274	48.06	-0.284422	0.159105	-1.78764	0.0738343	0.184241				0.00757381	0.161832	0.0566958	-0.17073	0.0435661	-0.0733183	0.0603332	0.260977		0.937991	0.0942712	0.560019	0.0772909	0.654372	0.450792	0.535079	0.00637114	20.9533
1a802a3d6e7c97fa7fca327a6c791ef2	Bacteria	Firmicutes	Bacilli	Bacillales	Bacillaceae	Fictibacillus				0.0609057	30.0073	64.3632	47.1853	-1.10307	0.48362	-2.28087	0.0225564	0.0536544			46.8161	47.5544	47.1853	-0.0242443	0.495537	-0.0489254	0.960979	0.986521				0.0446599	0.0431926	0.16001	-0.343973	0.155593	-0.184832	-0.270175	0.0589078		0.646272	0.657147	0.0980872	0.000267443	0.107843	0.0554906	0.00468606	0.544786	161.01
85c3a5ab6ec61992e9fc929e33d23cdc	Bacteria	Proteobacteria	Gammaproteobacteria	Diplorickettsiales	Diplorickettsiaceae	uncultured				0.0593326	42.9785	48.9546	45.9665	-0.186975	0.253528	-0.737494	0.460822	0.569627			51.2364	40.6967	45.9665	0.335946	0.25211	1.33254	0.182684	0.350911				0.0998099	0.117278	0.163745	-0.0696616	0.168767	0.158506	0.0831996	-0.0791077		0.304065	0.226747	0.090391	0.473749	0.0808088	0.101328	0.391965	0.415747	79.402
732ccbe7372f72a6c8f207c5efd9b6ed	Bacteria	Proteobacteria	Alphaproteobacteria	Rhizobiales	Beijerinckiaceae	Roseiarcus				0.0584616	58.3704	32.2131	45.2918	0.856477	0.389775	2.19737	0.0279944	0.0644353			45.5647	45.0188	45.2918	0.0196277	0.39882	0.0492144	0.960748	0.986521				-0.000383454	0.105258	0.00989989	0.278742	-0.0292192	0.0547285	0.175804	-0.00492738		0.996857	0.278293	0.919004	0.00348688	0.764036	0.573735	0.0687662	0.959635	19.8505
24ead92836a628b61c732b9a359a77bb	Bacteria	Firmicutes	Clostridia	Clostridiales	Clostridiaceae 1	Clostridium sensu stricto 13				0.0579685	37.8697	51.9497	44.9097	-0.457923	0.225872	-2.02735	0.0426263	0.0872124			47.1485	42.6709	44.9097	0.146747	0.230043	0.637908	0.523533	0.688588				0.143054	0.209339	0.111029	-0.265264	0.175233	-0.0711217	-0.182891	-0.0530899		0.139685	0.0296791	0.252638	0.00552846	0.0696851	0.464507	0.058151	0.585278	88.2245
11af8dd5bb4243cd9cdd7dd25f0e376b	Bacteria	Proteobacteria	Deltaproteobacteria	Desulfuromonadales	Geobacteraceae	Geothermobacter				0.0572353	44.9606	43.7229	44.3417	0.0399321	0.422252	0.0945695	0.924657	0.955061			46.5607	42.1227	44.3417	0.144415	0.422511	0.341802	0.7325	0.866473				0.117386	-0.0527635	-0.0897939	-0.0155139	0.0033528	-0.103065	-0.155517	-0.200847		0.226315	0.58759	0.355395	0.873386	0.972528	0.288486	0.108017	0.0371361	24.2617
d0a60f44503762448e7838b3e04c1a2a	Bacteria	Actinobacteria	Actinobacteria	Micromonosporales	Micromonosporaceae	Luedemannella				0.0558065	35.0155	51.454	43.2348	-0.551746	0.376808	-1.46426	0.143122	0.230203			43.5287	42.9409	43.2348	0.017481	0.380703	0.0459178	0.963376	0.986521				0.0132698	0.0341742	-0.0464224	-0.309041	0.0878464	-0.0654926	-0.0576235	0.152674		0.89158	0.725499	0.633306	0.00113662	0.365967	0.500679	0.553606	0.114695	13.2337
00264f35d34775d9b8235ec6aebcf6d6	Archaea	Euryarchaeota	Methanomicrobia	Methanosarcinales	Methanoperedenaceae	Candidatus Methanoperedens				0.0557268	45.2708	41.0753	43.173	0.139226	0.35598	0.391105	0.69572	0.782135			30.7405	55.6056	43.173	-0.858593	0.347862	-2.4682	0.0135795	0.0456065				-0.031506	0.0906029	-0.159006	0.134016	-0.0982135	-0.11497	0.0665168	0.177057		0.746173	0.35106	0.10024	0.166734	0.311904	0.236082	0.493989	0.066783	0
097d4eb7a295be59bdc11744c36dccc8	Bacteria	Proteobacteria	Gammaproteobacteria	Legionellales	Legionellaceae	Legionella				0.0536548	36.0365	47.0991	41.5678	-0.386446	0.246206	-1.5696	0.116508	0.196884			47.299	35.8366	41.5678	0.402233	0.245812	1.63634	0.101768	0.234241				0.0548599	-0.0347996	0.0530698	-0.157591	0.0238095	0.147421	-0.121248	-0.247103		0.572814	0.720682	0.58542	0.10334	0.806773	0.127873	0.211298	0.00993163	15.4393
e780b4180f74a9e344137eb19780069b	Bacteria	Proteobacteria	Alphaproteobacteria	Rhizobiales	Beijerinckiaceae	Rhodoblastus				0.0532122	25.2589	57.191	41.2249	-1.17944	0.454656	-2.59415	0.00948263	0.0259678			41.7597	40.6901	41.2249	0.0370886	0.468119	0.079229	0.93685	0.979796				0.219492	0.306662	-0.226774	-0.0998323	0.174037	-0.125455	0.0214033	0.0690489		0.0224663	0.00124666	0.0182692	0.303956	0.0716434	0.195765	0.825975	0.477657	11.0281
cdf6abd40224ac901f9adb3fb3298867	Bacteria	Actinobacteria	Actinobacteria	Micrococcales	Microbacteriaceae	Microbacterium				0.0525373	36.3504	45.0536	40.702	-0.309189	0.396081	-0.78062	0.435026	0.544037			53.4449	27.9592	40.702	0.934489	0.388086	2.40795	0.0160425	0.0519194				0.367706	0.245331	-0.098721	-0.182035	0.103867	-0.137135	-0.0232238	-0.193455		9.04355e-05	0.0104935	0.309398	0.0593581	0.284731	0.156991	0.811437	0.0448514	49.6263
ebc2989fc6bf39531943c8f993a08905	Bacteria	Planctomycetes	Planctomycetacia	Planctomycetales	Rubinisphaeraceae	SH-PL14				0.0502593	46.3981	31.4763	38.9372	0.558735	0.420962	1.32728	0.184415	0.274659			43.3389	34.5355	38.9372	0.326351	0.423435	0.770722	0.440872	0.626131				0.127402	-0.121539	-0.190561	-0.092087	0.000584345	-0.0949512	-0.375485	-0.298864		0.188863	0.210197	0.0482154	0.343192	0.995211	0.328326	6.22047e-05	0.00167869	101.458
3f1677a7ea881e8238d1c9a23370212a	Bacteria	Planctomycetes	Phycisphaerae	Phycisphaerales	AKAU3564 sediment group	uncultured bacterium				0.0487439	37.6769	37.8496	37.7632	-0.0112159	0.190127	-0.0589918	0.952959	0.971145			39.463	36.0634	37.7632	0.123434	0.189472	0.651462	0.514749	0.68377				0.0401699	0.0709939	-0.0597642	-0.0896189	0.0586948	-0.0493918	-0.00221022	0.0420324		0.679778	0.465312	0.538944	0.356337	0.546245	0.611711	0.981888	0.665799	55.1403
4715dbacf9bdca2f37dc4afa3b4630a9	Bacteria	Actinobacteria	Actinobacteria	Frankiales	Geodermatophilaceae	Geodermatophilus				0.0476134	29.0695	44.7052	36.8874	-0.622775	0.342753	-1.81698	0.0692201	0.128346			25.5183	48.2564	36.8874	-0.919008	0.336646	-2.72989	0.0063355	0.0256425				-0.14012	0.0799854	0.307054	-0.142919	0.102377	0.187932	0.248678	0.268987		0.148073	0.410576	0.00122786	0.140061	0.291733	0.0514497	0.00945451	0.00487856	29.7758
6ea6fd20afa409c027965e59af9c33eb	Archaea	Thaumarchaeota	Nitrososphaeria	Nitrosopumilales	Nitrosopumilaceae	Candidatus Nitrosotenuis				0.0466877	52.2224	34.3033	36.1702	1.3757	1.13074	1.21663	0.223745	0.316085			11.2216	75.3041	43.2628	-2.74814	1.10698	-2.48256	0.0130444	0.0446673				-0.0883717	-0.135149	0.148787	-0.0569327	0.0316241	-0.0748788	-0.134258	0.0574705		0.363097	0.163146	0.124339	0.558378	0.745253	0.441187	0.165963	0.554661	13.2337
57d67d38f2756dedbae746ff987d1270	Bacteria	Latescibacteria	Latescibacteria	Latescibacterales	Latescibacteraceae	uncultured bacterium				0.046249	30.8448	40.8159	35.8303	-0.405706	0.374402	-1.08361	0.278538	0.379175			24.3158	47.3449	35.8303	-0.966181	0.366245	-2.63808	0.00833781	0.0310821				-0.122583	-0.0528967	0.233255	-0.120904	0.0243449	0.0252607	0.000486516	0.193614		0.206277	0.586646	0.0151213	0.212607	0.802516	0.795247	0.996013	0.0446723	43.0094
7dbb4dbd01f602219c1781fdbdd6fdf5	Bacteria	Proteobacteria	Gammaproteobacteria	Pseudomonadales	Moraxellaceae	uncultured				0.045908	43.5938	27.5385	35.5661	0.662091	0.313019	2.11518	0.0344147	0.0744026			28.7243	42.408	35.5661	-0.561077	0.314729	-1.78273	0.0746296	0.185359				-0.237162	-0.19847	0.111978	0.277696	-0.155723	0.16926	0.21069	-0.106728		0.0134604	0.0394854	0.24858	0.00361686	0.107545	0.0799129	0.028618	0.271598	6.61683
8573d8e152768d02967d499211502917	Bacteria	Firmicutes	Negativicutes	Selenomonadales	uncultured	uncultured bacterium				0.0453985	35.2367	35.1062	35.1715	0.000220112	0.212302	0.00103679	0.999173	0.999173			29.128	41.2149	35.1715	-0.500755	0.206124	-2.42939	0.0151243	0.0498542				-0.116079	0.059738	0.164656	0.0890449	-0.00316316	-0.0981104	0.0536594	0.19856		0.231562	0.539122	0.08859	0.359438	0.974081	0.312414	0.581254	0.0393944	25.3645
50cbf908a7681f135b36a8c5fe09d4a3	Bacteria	Spirochaetes	Spirochaetia	Brevinematales	Brevinemataceae	Brevinema				0.044986	33.7181	35.9856	34.8519	-0.0922138	0.272986	-0.337796	0.735517	0.818262			26.1239	43.5798	34.8519	-0.734545	0.265212	-2.76965	0.0056116	0.0235952				-0.0535276	0.011361	0.0201061	0.0226743	-0.0630737	0.2111	0.178141	0.100753		0.582184	0.9071	0.836371	0.815818	0.516662	0.0283027	0.0651047	0.299495	0
97ec03e6f87f02501a03677f4f4ae260	Bacteria	Proteobacteria	Gammaproteobacteria	Xanthomonadales	Rhodanobacteraceae	Dyella				0.044734	29.8048	39.5083	34.6566	-0.408994	0.418525	-0.977229	0.328456	0.435224			30.5567	38.7564	34.6566	-0.339096	0.419376	-0.808573	0.418761	0.610835				-0.015269	0.18363	0.392751	-0.118907	0.217079	0.133793	0.258731	0.0548058		0.875368	0.0571256	2.61858e-05	0.220314	0.0240281	0.167447	0.00685667	0.573193	26.4673
74cb4b2fe3e3c8d36feff3b453f80229	Bacteria	Proteobacteria	Deltaproteobacteria	Bdellovibrionales	Bacteriovoracaceae	Bacteriovorax				0.0431359	27.5264	39.3107	33.4185	-0.511584	0.191533	-2.671	0.00756257	0.0217119			29.9791	36.858	33.4185	-0.300321	0.195442	-1.53662	0.124386	0.26783				-0.051954	-0.0151584	0.177435	-0.190928	0.0440127	-0.0735054	0.104051	0.30383		0.593342	0.876264	0.0661946	0.0477772	0.65106	0.449634	0.283874	0.00139019	33.0842
793d11c2bc379706726a86e18c446f8f	Bacteria	Proteobacteria	Gammaproteobacteria	Gammaproteobacteria Incertae Sedis	Unknown Family	Candidatus Berkiella				0.04284	40.6313	25.7472	33.1893	0.658695	0.307953	2.13895	0.0324399	0.0709955			33.0493	33.3292	33.1893	-0.00977718	0.313799	-0.0311575	0.975144	0.993693				0.0206873	0.0167643	-0.00793806	0.116754	0.00132513	0.134815	0.16157	-0.140726		0.83171	0.863277	0.935016	0.228842	0.98914	0.164196	0.0948115	0.146311	9.92525
4cb3d0657a99556cabfaa9bfece7d5a4	Archaea	Euryarchaeota	Methanomicrobia	Methanomicrobiales	Rice Cluster II	uncultured archaeon				0.0417763	31.0724	33.6581	32.3652	-0.114901	0.798016	-0.143983	0.885514	0.930836			41.8535	22.877	32.3652	0.871301	0.791585	1.1007	0.271025	0.458949				0.319304	0.311565	-0.258527	-0.138749	0.0892128	-0.367888	-0.148733	-0.141072		0.000756274	0.00102965	0.00690235	0.152122	0.358529	8.96561e-05	0.124476	0.14531	0
91afadd4eaef37775104554d435a9046	Bacteria	Verrucomicrobia	Verrucomicrobiae	Chthoniobacterales	Terrimicrobiaceae	FukuN18 freshwater group				0.0402031	29.4646	32.8282	31.1464	-0.160114	0.169589	-0.94413	0.345103	0.451679			32.8474	29.4454	31.1464	0.164631	0.169025	0.974005	0.330054	0.523271				0.151818	0.157672	-0.0486976	-0.250542	0.215749	-0.0319918	0.043529	0.0135236		0.116768	0.10316	0.616731	0.00891592	0.0249277	0.742395	0.654648	0.889519	20.9533
67e432646ec123d3d673535cc9e67082	Bacteria	Verrucomicrobia	Verrucomicrobiae	Chthoniobacterales	Chthoniobacteraceae	LD29				0.0401206	34.8058	27.3592	31.0825	0.344015	0.284814	1.20786	0.227102	0.319139			33.2708	28.8943	31.0825	0.206593	0.285849	0.722734	0.469843	0.644624				-0.00786058	0.0183445	0.0355228	0.0627797	-0.167676	0.0685893	-0.177111	-0.158356		0.935649	0.850532	0.715124	0.518622	0.0828168	0.4806	0.0666986	0.101655	33.0842
b2329462ea9b1ffd1b498805a1c87830	Bacteria	Proteobacteria	Alphaproteobacteria	Rhizobiales	Rhizobiales Incertae Sedis	Nordella				0.039453	29.0761	32.0545	30.5653	-0.140226	0.578991	-0.24219	0.808633	0.87411			30.4433	30.6874	30.5653	-0.0122964	0.580135	-0.0211957	0.98309	0.993693				0.04307	-0.0791815	0.0263482	-0.231501	0.0392709	-0.0222732	-0.175577	-0.0420365		0.65806	0.415311	0.786637	0.0159228	0.686565	0.819021	0.0691305	0.665767	73.888
1340c7f854248e8d4dd4547645c60f41	Bacteria	Proteobacteria	Alphaproteobacteria	Rhizobiales	Rhizobiales Incertae Sedis	Bauldia				0.0387572	34.0233	26.0292	30.0262	0.376759	0.235526	1.59965	0.109677	0.187116			28.1256	31.9269	30.0262	-0.178398	0.237443	-0.75133	0.452454	0.63302				-0.156426	-0.248885	-0.0504238	0.297526	-0.26324	0.0922583	-0.114849	-0.136295		0.105947	0.00939333	0.604283	0.00176519	0.00591316	0.342292	0.236581	0.159572	70.5796
1447f56cfa0ffe52978109180e55b0d2	Bacteria	Proteobacteria	Alphaproteobacteria	Rhizobiales	Rhizobiaceae	Mesorhizobium				0.0376235	21.0337	37.2622	29.1479	-0.823102	0.346155	-2.37784	0.0174142	0.0426569			36.6081	21.6878	29.1479	0.757046	0.347493	2.17859	0.0293618	0.0871066				0.309926	0.272824	0.121765	-0.284343	0.373807	-0.0194885	-0.0363794	-0.0817951		0.001098	0.00428091	0.209343	0.00285984	6.74887e-05	0.84133	0.70856	0.400034	24.2617
002e4782586e56dc20df4d99400f9590	Bacteria	Actinobacteria	Actinobacteria	Micrococcales	Intrasporangiaceae	uncultured				0.0365972	25.0959	31.6098	28.3528	-0.330537	0.387097	-0.853888	0.393167	0.502276			29.2648	27.4408	28.3528	0.094378	0.388463	0.242952	0.808043	0.903216				-0.0279386	-0.0754545	0.0914075	-0.0571699	-0.0222298	0.0892316	-0.127386	-0.192428		0.774094	0.437673	0.34678	0.556737	0.819367	0.358428	0.188915	0.0460227	41.9066
154fd7382401dab258521121464e0126	Bacteria	Bacteroidetes	Bacteroidia	Chitinophagales	Chitinophagaceae	Terrimonas				0.0362481	31.6061	24.5587	28.0824	0.363999	0.739055	0.492519	0.622352	0.717789			29.8309	26.3338	28.0824	0.180101	0.741953	0.242739	0.808208	0.903216				0.044177	-0.195879	-0.281147	0.166283	-0.159703	-0.0811415	-0.355328	-0.240025		0.649843	0.0421862	0.00320392	0.0854412	0.0987426	0.403823	0.000160889	0.0123465	35.2898
8b424cef342a9fa09ef9cbeb75721e22	Bacteria	Firmicutes	Clostridia	Clostridiales	Clostridiaceae 1	Clostridium sensu stricto 3				0.0362199	32.1218	23.9991	28.0605	0.420799	0.284072	1.48131	0.138524	0.225525			25.887	30.2339	28.0605	-0.222873	0.285902	-0.779544	0.435659	0.623705				-0.0416778	0.0532915	-0.143365	0.0491342	-0.146678	0.0149129	0.0365003	-0.0638755		0.668451	0.583852	0.138817	0.613572	0.129825	0.878253	0.707636	0.511335	29.7758
1e126be904a7cb0e91ba824d6a2a4c04	Bacteria	Proteobacteria	Deltaproteobacteria	Myxococcales	Polyangiaceae	uncultured				0.0361965	21.9526	34.1322	28.0424	-0.635835	0.498188	-1.2763	0.201851	0.292903			22.7544	33.3303	28.0424	-0.548856	0.499727	-1.09831	0.272069	0.458949				-0.137253	-0.155528	0.230781	-0.119096	0.00426664	0.152484	0.0156736	0.0135354		0.156631	0.107992	0.0162625	0.219577	0.965044	0.115153	0.872094	0.889424	0
2974daa0361207326a520e8aab7f04d2	Bacteria	Proteobacteria	Alphaproteobacteria	Rhizobiales	Rhizobiaceae	Allorhizobium-Neorhizobium-Pararhizobium-Rhizobium				0.0359802	26.1076	29.642	27.8748	-0.184546	0.501415	-0.368051	0.712835	0.798017			38.9348	16.8148	27.8748	1.21164	0.488087	2.48243	0.0130489	0.0446673				0.35245	0.162116	-0.128567	-0.191746	0.0812912	-0.168849	-0.228263	-0.334446		0.000183342	0.0936858	0.184818	0.0468139	0.402953	0.0806584	0.0174998	0.000403686	40.8038
b4cbe49d51a8a809ffb891e96489495c	Bacteria	Chloroflexi	Anaerolineae	Anaerolineales	Anaerolineaceae	Bellilinea				0.0356812	21.336	33.9504	27.6432	-0.668158	0.362285	-1.84429	0.0651414	0.121628			24.1395	31.1468	27.6432	-0.36978	0.366358	-1.00934	0.312811	0.507724				-0.00491424	0.0910859	0.0898897	-0.150732	0.0551823	-0.0956937	0.0305248	0.202001		0.959743	0.348487	0.354879	0.119438	0.570558	0.324541	0.753821	0.0360383	37.4954
8a7977b34b7436486023bafbe269a092	Bacteria	Proteobacteria	Alphaproteobacteria	Caulobacterales	Hyphomonadaceae	SWB02				0.035663	34.5842	20.674	27.6291	0.741074	0.604638	1.22565	0.220331	0.312917			26.4949	28.7632	27.6291	-0.118673	0.610057	-0.194528	0.845762	0.927386				0.0541835	-0.180216	-0.0834681	0.010534	-0.069861	0.023343	-0.224944	-0.165943		0.577562	0.0619881	0.390433	0.913835	0.472482	0.810487	0.0192547	0.086091	43.0094
16acf260f21cd56c6c966248326eb7e2	Bacteria	Proteobacteria	Gammaproteobacteria	Betaproteobacteriales	Gallionellaceae	Candidatus Nitrotoga				0.035181	20.7046	33.8067	27.2557	-0.707763	0.512251	-1.38167	0.167072	0.258599			25.0427	29.4686	27.2557	-0.236804	0.517142	-0.457909	0.647017	0.797971				-0.132559	-0.0133896	0.167936	-0.176798	0.00356211	0.0133896	0.00312295	0.0903899		0.171434	0.890607	0.082335	0.0671892	0.970814	0.890607	0.974411	0.352198	0
11bc287ab979695d76551982fb4d80b7	Bacteria	Proteobacteria	Deltaproteobacteria	Myxococcales	Sandaracinaceae	Sandaracinus				0.0338177	29.9629	22.436	26.1994	0.415289	0.326943	1.27022	0.204007	0.29523			19.6972	32.7017	26.1994	-0.726721	0.321587	-2.2598	0.0238338	0.0739957				-0.300235	-0.266495	0.225788	0.129168	-0.125916	0.360241	0.0757941	0.0134018		0.00159402	0.00530558	0.0187948	0.182756	0.194113	0.000128366	0.435607	0.890508	14.3365
c872ad7fd6ab654d6006121af3ec63b7	Bacteria	Entotheonellaeota	Entotheonellia	Entotheonellales	Entotheonellaceae	uncultured bacterium				0.0337957	18.2785	34.0864	26.1824	-0.899066	0.500246	-1.79725	0.0722965	0.132668			21.3153	31.0496	26.1824	-0.545251	0.50547	-1.0787	0.28072	0.465542				-0.0780536	-0.160714	0.0209908	-0.267246	-0.0820339	-0.0371628	-0.344261	0.00270372		0.422007	0.096599	0.829278	0.00517345	0.398655	0.702576	0.000264076	0.977845	48.5235
4cde2586ca94823283526aa71cfba9b4	Bacteria	Verrucomicrobia	Verrucomicrobiae	Methylacidiphilales	Methylacidiphilaceae	uncultured				0.0334877	24.2948	27.5927	25.9438	-0.183681	0.316261	-0.58079	0.561382	0.660304			29.847	22.0405	25.9438	0.434097	0.313969	1.38261	0.166784	0.333568				0.166044	0.12162	-0.203624	-0.136046	0.0881327	0.065115	-0.169543	0.0172394		0.0858985	0.209891	0.034541	0.160342	0.364401	0.503156	0.0794023	0.859441	0
982302ad829d36edfdd335c2e1752b47	Bacteria	Proteobacteria	Deltaproteobacteria	Myxococcales	Blfdi19	uncultured bacterium				0.0332351	31.1067	20.3895	25.7481	0.609264	0.27589	2.20836	0.0272189	0.063226			28.021	23.4752	25.7481	0.259419	0.280906	0.923506	0.355744	0.555459				-0.0840365	-0.228682	-0.0291037	0.175069	-0.146109	0.194768	-0.106473	-0.188392		0.387202	0.0172886	0.764942	0.0699525	0.131337	0.0433918	0.272754	0.050871	34.187
148abfbcceeb82080fcfd93534519083	Bacteria	Proteobacteria	Alphaproteobacteria	Rhodospirillales	Rhodopirillaceae	Defluviicoccus				0.0331006	17.0541	34.2338	25.6439	-1.00723	0.466239	-2.16034	0.0307465	0.0686971			20.2525	31.0353	25.6439	-0.616387	0.472582	-1.3043	0.192132	0.359291				-0.113402	-0.112081	0.171448	-0.206865	-0.0333495	-0.0611842	-0.260713	-0.0404456		0.242578	0.248144	0.0760346	0.0317069	0.731869	0.529326	0.00642673	0.677701	20.9533
493e0b09b4a313c1676c1ab27559b70c	Bacteria	Proteobacteria	Gammaproteobacteria	Xanthomonadales	Rhodanobacteraceae	uncultured				0.0326777	17.4689	33.1636	25.3163	-0.922429	0.60584	-1.52256	0.127869	0.211032			27.0172	23.6153	25.3163	0.194483	0.61374	0.316882	0.751333	0.87178				0.113675	-0.0930382	0.0950165	-0.101362	0.0552859	-0.0333963	-0.261332	-0.225062		0.241439	0.338209	0.327993	0.296567	0.569833	0.731507	0.00629721	0.0191897	164.318
c890e440fc92900f4d74dd4da36cae47	Bacteria	Actinobacteria	Actinobacteria	Frankiales	Cryptosporangiaceae	Fodinicola				0.0323978	32.8217	17.3771	25.0994	0.918479	0.428452	2.14372	0.0320557	0.0709955			21.1281	29.0707	25.0994	-0.458686	0.435869	-1.05235	0.292639	0.480829				-0.134236	-0.138174	-0.120357	0.351706	-0.169315	0.0398431	0.0443801	-0.13176		0.166033	0.153842	0.214698	0.000189601	0.0798131	0.682241	0.64834	0.174055	11.0281
fed7ad8a40ccb1d933c83368bfdb79cb	Bacteria	Cyanobacteria	Oxyphotobacteria	Nostocales	uncultured	uncultured bacterium				0.0320009	38.8047	10.7792	24.792	1.84834	0.882175	2.0952	0.0361529	0.0772227			28.1583	21.4256	19.9904	-0.206664	0.850851	-0.242891	0.80809	0.903216				-0.107892	-0.107461	-0.0878929	0.244407	-0.143205	0.21323	0.0259952	-0.17198		0.266378	0.268304	0.365713	0.0107977	0.139261	0.0267112	0.789429	0.0751156	0
f9932e1fec30e3c746d2413253b00f27	Bacteria	Firmicutes	Clostridia	Clostridiales	Peptococcaceae	Desulfosporosinus				0.0316974	22.5406	26.5731	24.5568	-0.236812	0.34315	-0.690114	0.490123	0.597547			24.1313	24.9823	24.5568	-0.0509355	0.343711	-0.148193	0.882191	0.945963				0.0488998	0.195331	0.049359	-0.0571135	0.138639	-0.22962	0.138094	0.116904		0.615268	0.042777	0.611948	0.557127	0.152451	0.016823	0.154085	0.22824	0
9f854042e74d1a3727e638b5bab86206	Bacteria	Bacteroidetes	Bacteroidia	Bacteroidales	Prolixibacteraceae	WCHB1-32				0.0312781	21.4499	27.0141	24.232	-0.33016	0.430955	-0.766113	0.443609	0.552185			33.9035	14.5605	24.232	1.2194	0.414677	2.94061	0.00327568	0.0146993				0.380104	0.260314	-0.314087	-0.16903	0.275875	-0.140515	-0.186888	-0.130268		4.95849e-05	0.00651119	0.000931987	0.0803294	0.00385341	0.146922	0.0527821	0.179024	26.4673
690563f7a41be831f61405a3ec210730	Bacteria	Chloroflexi	Anaerolineae	Anaerolineales	Anaerolineaceae	Ornatilinea				0.0309217	32.2084	15.7034	23.9559	1.03362	0.475477	2.17386	0.0297153	0.0666722			20.3157	27.596	23.9559	-0.442294	0.484408	-0.91306	0.361211	0.560717				-0.238527	-0.129732	0.0411892	0.275128	-0.108456	0.0411374	0.211076	0.0377448		0.012919	0.180835	0.672113	0.00395441	0.263871	0.672502	0.028321	0.698142	0
a413db03d1422206614a82cd93170fd6	Bacteria	Actinobacteria	Actinobacteria	Streptosporangiales	Thermomonosporaceae	Actinoallomurus				0.0306575	26.1506	21.3517	23.7512	0.292088	0.586792	0.497772	0.618645	0.715734			16.1981	31.3042	23.7512	-0.951659	0.580162	-1.64033	0.100936	0.233333				-0.069125	0.0616423	0.00616744	0.0903832	-0.0255723	0.223734	0.254057	0.236681		0.477171	0.526241	0.949489	0.352233	0.792777	0.019931	0.00797338	0.0136559	0
6d4d017323b652ebc79f82a70e46f3bf	Bacteria	Proteobacteria	Deltaproteobacteria	Bdellovibrionales	Bdellovibrionaceae	OM27 clade				0.0305825	16.3438	31.0424	23.6931	-0.923306	0.332291	-2.77861	0.00545927	0.0165273			21.5712	25.815	23.6931	-0.260705	0.342531	-0.761112	0.44659	0.630109				0.134185	0.0512153	0.0877621	-0.410372	0.0741756	-0.058525	-0.294721	-0.134138		0.166193	0.598612	0.366429	1.02896e-05	0.445501	0.547408	0.00195973	0.166345	18.7477
281c8362d63115d3350460c253694e02	Bacteria	Proteobacteria	Alphaproteobacteria	Rhizobiales	KF-JG30-B3	uncultured bacterium				0.0299503	28.3346	18.072	23.2033	0.648208	0.333791	1.94196	0.0521421	0.102715			24.5999	21.8068	23.2033	0.173355	0.338946	0.511453	0.609034	0.761649				0.0557691	-0.00673471	-0.0610115	0.0621026	-0.140244	0.0307504	-0.174386	-0.0936363		0.566461	0.94485	0.530491	0.523151	0.14771	0.752061	0.0710682	0.335099	12.1309
00170ab12d094719cdac628765b6ff7a	Bacteria	Actinobacteria	Actinobacteria	Micromonosporales	Micromonosporaceae	Dactylosporangium				0.0296728	23.2997	22.677	22.9883	0.0427532	0.280246	0.152556	0.878749	0.926162			17.2646	28.7121	22.9883	-0.740237	0.270272	-2.73886	0.00616533	0.0253253				-0.180556	0.00187841	0.107167	-0.0159903	-0.0624071	0.0482189	0.0829265	0.147813		0.0614893	0.984607	0.269621	0.869532	0.521112	0.620203	0.393526	0.126851	8.82245
a58049ad3564ac9d5fa8aa4400789da9	Bacteria	Proteobacteria	Alphaproteobacteria	Rhizobiales	Pleomorphomonadaceae	Chthonobacter				0.0294574	20.8742	24.7686	22.8214	-0.241338	0.321847	-0.749852	0.453344	0.561683			24.2183	21.4245	22.8214	0.171461	0.321971	0.532536	0.594355	0.753145				0.0540283	-0.0680507	-0.0774105	-0.049949	-0.041361	-0.0624828	-0.185034	-0.248548		0.578654	0.484061	0.425853	0.607695	0.670825	0.520605	0.0552195	0.00949322	48.5235
dc99f2a246465908b67e796a232d0393	Bacteria	Bacteroidetes	Bacteroidia	Bacteroidales	Paludibacteraceae	uncultured				0.0293294	30.8968	14.5477	22.7223	1.08191	0.372164	2.90709	0.00364808	0.0124876			27.3106	18.1339	22.7223	0.589937	0.382514	1.54226	0.12301	0.26594				0.11753	0.0673538	-0.380898	0.212461	-0.0857884	-0.00806365	0.0701744	-0.0876736		0.225744	0.488559	4.76735e-05	0.0272766	0.377347	0.93399	0.470492	0.366915	0
433448ef7bc3ce1f25e6a22529dfeda9	Bacteria	Proteobacteria	Alphaproteobacteria	Rhizobiales	Beijerinckiaceae	Methylobacterium				0.0284889	18.5172	25.625	22.0711	-0.461935	0.258524	-1.78682	0.0739673	0.134807			25.6251	18.5172	22.0711	0.469637	0.2578	1.82171	0.068499	0.175208				0.223947	0.0299536	0.115459	-0.342498	0.207588	0.0502357	-0.0645643	-0.153863		0.0198106	0.758285	0.234081	0.000285286	0.031103	0.605634	0.506782	0.111865	23.1589
86099326e241824b3a25d268be8cae62	Bacteria	Latescibacteria	Latescibacteria	Latescibacterales	Latescibacteraceae	Candidatus Latescibacter				0.0280331	17.6162	25.8198	21.718	-0.55748	0.228204	-2.44291	0.0145695	0.0374044			17.9763	25.4597	21.718	-0.502844	0.229082	-2.19504	0.0281605	0.0843489				-0.0503501	0.18118	0.252101	-0.167495	0.0612467	-0.0498592	0.124591	0.264277		0.604812	0.060582	0.00848626	0.0831543	0.528904	0.608342	0.198887	0.00571307	9.92525
3ec3f272bcc64cb925bed94b96cf9136	Bacteria	Bacteroidetes	Bacteroidia	Sphingobacteriales	AKYH767	uncultured bacterium				0.0278072	30.655	12.431	21.543	1.30323	0.479954	2.71532	0.00662124	0.019321			27.958	15.1279	21.543	0.886015	0.48929	1.81082	0.070169	0.17739				0.141691	-0.166993	-0.378794	0.237542	-0.178371	-0.105109	-0.322036	-0.379204		0.143535	0.084095	5.28966e-05	0.0133077	0.0647538	0.27898	0.000676905	5.18375e-05	36.3926
f406eb31af65942058d8846b77fff36f	Bacteria	Proteobacteria	Gammaproteobacteria	Betaproteobacteriales	Burkholderiaceae	Lautropia				0.0276927	28.5349	14.3737	21.4543	0.988362	0.406119	2.43368	0.0149463	0.0380063			28.9388	13.9698	21.4543	1.04845	0.404596	2.59136	0.00955981	0.0344928				0.186504	-0.00940896	-0.380597	0.149985	0.011701	-0.192826	-0.107279	-0.209915		0.0532804	0.923008	4.83886e-05	0.121303	0.904333	0.0455658	0.26912	0.0292224	25.3645
030c98dda3f889399b584343120bd210	Bacteria	Firmicutes	Clostridia	Clostridiales	Ruminococcaceae	Acetivibrio				0.0272816	17.4475	24.8241	21.1358	-0.509809	0.36045	-1.41437	0.157254	0.246981			17.7126	24.559	21.1358	-0.481767	0.360468	-1.3365	0.181385	0.350911				-0.148647	0.0261337	0.103013	-0.124452	-0.106276	0.03815	-0.0666247	0.0735274		0.124696	0.788334	0.288729	0.199392	0.273645	0.695061	0.493288	0.449498	0
549505229fde269b7fe1b22603e4035d	Bacteria	Proteobacteria	Gammaproteobacteria	Gammaproteobacteria Incertae Sedis	Unknown Family	uncultured bacterium				0.0266074	12.6316	28.5953	20.6135	-1.17816	0.477651	-2.46657	0.0136413	0.035534			25.5252	15.7017	20.6135	0.704329	0.486654	1.44729	0.147816	0.300128				0.152078	0.194619	0.267377	-0.218147	0.287439	0.0766896	0.0722044	0.0548511		0.116135	0.0435546	0.00515069	0.0233255	0.00255863	0.430188	0.457719	0.572876	18.7477
9f7b7b225dfd9d8aec6a1b7ea6eb2c35	Bacteria	Proteobacteria	Gammaproteobacteria	Methylococcales	Methylomonaceae	Crenothrix				0.0264661	22.0911	18.9168	20.504	0.22337	0.474614	0.470636	0.637901	0.72942			25.4933	15.5146	20.504	0.712668	0.470033	1.51621	0.129467	0.27478				0.172381	0.0103522	-0.207711	-0.050181	-0.0367076	-0.148827	-0.198824	-0.173806		0.0744277	0.915317	0.0310011	0.606027	0.706051	0.124236	0.0391278	0.0720268	5.51403
dfde3478dd6f525983de939d53dc9e2b	Bacteria	Proteobacteria	Gammaproteobacteria	Methylococcales	Methylococcaceae	uncultured				0.0264648	24.3055	16.7004	20.503	0.549576	0.380611	1.44393	0.148758	0.238549			16.777	24.229	20.503	-0.537255	0.380574	-1.4117	0.158039	0.317267				-0.252516	-0.106425	-0.0894664	0.349735	-0.159781	0.0686346	0.144748	0.188563		0.00837526	0.272971	0.357159	0.000207144	0.0985747	0.48031	0.135008	0.0506576	0
1523a32b9864a5c2f0743ba9d2952666	Bacteria	Fibrobacteres	Fibrobacteria	Fibrobacterales	possible family 01	uncultured bacterium				0.0262354	22.4367	18.2139	20.3253	0.298227	0.384621	0.775379	0.438116	0.546621			15.8207	24.8299	20.3253	-0.649776	0.380015	-1.70987	0.08729	0.206252				-0.146508	0.0571128	-0.0757943	0.136502	-0.291095	0.0252725	0.0773346	0.0446782		0.130277	0.557132	0.435606	0.158933	0.00223997	0.795153	0.426308	0.646137	0
30dd1392769a756e3d9ab90e7ca6bd8e	Bacteria	Firmicutes	Clostridia	Clostridiales	Christensenellaceae	uncultured				0.0262328	17.0854	23.5611	20.3232	-0.467084	0.376067	-1.24202	0.214227	0.306695			22.5259	18.1205	20.3232	0.31264	0.377463	0.828265	0.407521	0.605523				0.0646504	0.201141	-0.0831447	-0.0849351	0.0174376	-0.185323	-0.085261	-0.0100465		0.506214	0.036854	0.392278	0.382129	0.857842	0.0548333	0.380298	0.917809	0
d8bd6d387c388a703ad6497fa01bdc42	Bacteria	Firmicutes	Clostridia	Clostridiales	Peptococcaceae	Pelotomaculum				0.0261597	19.9592	20.5741	20.2666	-0.0409348	0.269638	-0.151814	0.879334	0.926162			16.0455	24.4877	20.2666	-0.612776	0.26219	-2.33715	0.0194315	0.0621341				-0.0882948	0.0301976	0.196362	-0.157996	0.00889622	-0.0579542	-0.0314371	0.0631317		0.363516	0.756377	0.0416721	0.102445	0.927192	0.551329	0.746708	0.516275	16.5421
825ae4831cf1756c4df230deeafcb5bf	Bacteria	Firmicutes	Clostridia	Clostridiales	Peptococcaceae	Desulfitobacterium				0.0260974	19.5407	20.896	20.2183	-0.1036	0.259351	-0.399459	0.689555	0.778483			21.4301	19.0065	20.2183	0.17903	0.258353	0.692965	0.488331	0.660175				0.093712	0.182717	-0.120178	-0.0744422	0.00347152	0.00372902	-0.0618341	-0.106387		0.334707	0.0583943	0.215387	0.443863	0.971556	0.969447	0.524952	0.273143	12.1309
5123890122c65f0db90d1d949a444000	Bacteria	Proteobacteria	Alphaproteobacteria	Rhizobiales	A0839	uncultured bacterium				0.0260897	23.3153	17.1095	20.2124	0.445584	0.614685	0.724898	0.468515	0.576467			23.3697	17.0551	20.2124	0.45555	0.615382	0.740273	0.459134	0.638483				0.0940399	-0.222278	-0.273134	0.0805127	-0.18881	-0.0531582	-0.379101	-0.316578		0.333011	0.0207719	0.00423559	0.407488	0.0503498	0.584795	5.21021e-05	0.000843902	31.9814
3bc5ace3899685ee106bf53cdf0f3366	Bacteria	Proteobacteria	Alphaproteobacteria	Holosporales	Holosporaceae	uncultured				0.0257377	24.9382	14.9412	19.9397	0.738118	0.388877	1.89808	0.0576862	0.111207			21.0705	18.8089	19.9397	0.162833	0.39497	0.412267	0.680144	0.827328				0.0665911	-0.0173697	-0.0350366	-0.0246131	0.0607724	-0.0811258	-0.0106444	0.0289015		0.493506	0.85839	0.718858	0.800385	0.532106	0.403914	0.912936	0.766527	16.5421
63d196351303d21cff8363d6689cca2b	Bacteria	Proteobacteria	Deltaproteobacteria	Desulfuromonadales	Desulfuromonadaceae	Desulfuromonas				0.0252954	25.6794	13.5147	19.597	0.92436	0.565394	1.6349	0.102071	0.176395			25.4049	13.7892	19.597	0.883407	0.566555	1.55926	0.118935	0.260291				0.142262	0.0440784	-0.22702	0.0722986	0.0569314	-0.125952	-0.139767	-0.229967		0.141913	0.650573	0.0181401	0.45713	0.558387	0.193984	0.149106	0.0166538	13.2337
b88b968aa3bcb2f44bf922e26d55a651	Bacteria	Dependentiae	Babeliae	Babeliales	UBA12409	uncultured bacterium				0.0249333	16.8362	21.7968	19.3165	-0.375843	0.401742	-0.935535	0.349513	0.453009			18.8957	19.7373	19.3165	-0.0597847	0.403287	-0.148243	0.882151	0.945963				-0.0716486	-0.06754	0.0811507	0.019164	0.0312399	0.0698081	-0.0619753	-0.0382174		0.461197	0.487355	0.40377	0.843938	0.748244	0.472818	0.524004	0.694549	12.1309
e6a8243e0c0c6d64a7ed1d3ee5b13306	Bacteria	Proteobacteria	Gammaproteobacteria	Methylococcales	Methylomonaceae	pLW-20				0.0249096	20.0444	18.5518	19.2981	0.112169	0.583813	0.192132	0.847639	0.908914			20.474	18.1222	19.2981	0.174728	0.584231	0.299074	0.764884	0.877897				0.130244	0.0681849	-0.227639	-0.00478369	-0.111019	-0.155793	-0.224266	-0.2182		0.179106	0.483197	0.017819	0.960811	0.252681	0.107386	0.0196309	0.0232914	0
f816c41b7958bb7ead350e50d0d561cd	Bacteria	Proteobacteria	Gammaproteobacteria	Gammaproteobacteria Incertae Sedis	Unknown Family	Candidatus Ovatusbacter				0.0248198	19.9227	18.5345	19.2286	0.104139	0.298353	0.349046	0.727055	0.812233			19.4652	18.9919	19.2286	0.0388242	0.298051	0.13026	0.896361	0.953499				0.0267679	0.0149198	-0.144176	0.0697149	-0.0743321	-0.0569033	-0.172046	-0.120561		0.783322	0.878197	0.136573	0.47341	0.444539	0.558581	0.0750031	0.213918	11.0281
3eb5a10db18d9419d8ad5437a5c556c5	Bacteria	Proteobacteria	Gammaproteobacteria	Betaproteobacteriales	Rhodocyclaceae	Azoarcus				0.02452	25.3991	12.5935	18.9963	1.01141	0.82986	1.21877	0.222931	0.315769			29.2185	8.77413	18.9963	1.73598	0.816726	2.12553	0.0335423	0.0973455				0.243178	0.13393	-0.245019	-0.114345	0.113217	-0.0416033	0.0257438	-0.0442872		0.0112138	0.16701	0.0105954	0.238656	0.24335	0.669009	0.791419	0.649027	0
c95478aebebda6a6db26985d6d03c8a8	Bacteria	Bacteroidetes	Bacteroidia	Chitinophagales	Chitinophagaceae	Ferruginibacter				0.0244055	24.7638	13.0514	18.9076	0.92823	0.389295	2.38439	0.0171076	0.0422937			22.2848	15.5305	18.9076	0.52152	0.396337	1.31585	0.188225	0.356426				0.0985071	-0.0342984	-0.19436	0.134774	0.104508	-0.11845	-0.00552116	-0.00195881		0.310452	0.724542	0.0438411	0.164326	0.28175	0.222104	0.954776	0.983948	0
619f7d8aa1fcd9fd9d4f699399fa4965	Bacteria	Verrucomicrobia	Verrucomicrobiae	Verrucomicrobiales	Verrucomicrobiaceae	Verrucomicrobium				0.0243996	23.435	14.371	18.903	0.707052	0.418275	1.6904	0.0909514	0.15924			20.7243	17.0817	18.903	0.2813	0.423039	0.664952	0.506081	0.675619				0.138221	-0.141457	-0.169677	0.126443	-0.0589432	-0.156259	-0.273009	-0.359231		0.153701	0.144204	0.0791619	0.192238	0.544544	0.106325	0.00425385	0.000134506	40.8038
a6335610fcc9d413f152fd7de5f23766	Bacteria	Chlamydiae	Chlamydiae	Chlamydiales	cvE6	uncultured bacterium				0.0243987	27.2234	10.5813	18.9023	1.35826	0.489025	2.77749	0.00547813	0.0165273			22.4539	15.3507	18.9023	0.550529	0.50474	1.09072	0.275397	0.462459				0.0157088	-0.118151	-0.223357	0.301788	-0.0588849	0.080979	0.00816977	-0.19472		0.871809	0.223282	0.0201461	0.0015029	0.544943	0.404769	0.933123	0.0434439	116.897
99d636dc2f32872b521d73f2a04876b6	Bacteria	Proteobacteria	Alphaproteobacteria	Rhodospirillales	uncultured	uncultured bacterium				0.0239829	17.4725	19.6879	18.5802	-0.172803	0.303956	-0.568514	0.569686	0.668598			21.8526	15.3077	18.5802	0.512822	0.299723	1.71099	0.0870835	0.206252				0.145701	0.0724112	-0.0980029	-0.122725	0.101983	0.0427728	-0.206867	-0.237317		0.13243	0.456428	0.312948	0.205749	0.293606	0.660272	0.0317054	0.013398	0
d6394112889d07f09dc98aa4e53efe82	Bacteria	Proteobacteria	Alphaproteobacteria	Rhizobiales	Xanthobacteraceae	Rhodoplanes				0.0237902	21.7718	15.09	18.4309	0.526672	0.411319	1.28044	0.200389	0.291574			21.8918	14.97	18.4309	0.54777	0.410831	1.33332	0.182426	0.350911				0.0796281	0.00398672	-0.378305	0.0302817	-0.153378	0.0305568	-0.285938	-0.141712		0.412676	0.967336	5.41858e-05	0.75572	0.113014	0.753571	0.00270088	0.143476	14.3365
fea2de0544145472d720191aeb37c36d	Bacteria	Actinobacteria	Actinobacteria	Pseudonocardiales	Pseudonocardiaceae	Amycolatopsis				0.0225918	15.4187	19.5863	17.5025	-0.34526	0.355912	-0.970071	0.332011	0.438356			17.7543	17.2506	17.5025	0.0352528	0.357071	0.0987279	0.921354	0.976197				0.0465862	0.153129	-0.194182	-0.0327332	-0.036016	-0.0592255	-0.0658151	0.0245045		0.632106	0.113606	0.0440378	0.736641	0.711342	0.542616	0.498567	0.801248	0
092e599aff4e5c1309290004735f077d	Bacteria	Proteobacteria	Deltaproteobacteria	Myxococcales	27F-1492R	uncultured bacterium				0.022513	9.92448	24.9584	17.4414	-1.33522	0.496259	-2.69056	0.00713317	0.0205898			9.9223	24.9606	17.4414	-1.33475	0.496233	-2.68977	0.0071501	0.0278697				-0.1597	0.0265256	0.511227	-0.339816	0.176222	0.161252	0.0680705	0.24522		0.0987485	0.785236	1.57073e-08	0.000320592	0.0680992	0.0954736	0.483933	0.0105298	14.3365
e241eda1112d6205a90e9fe701ccebf7	Bacteria	Spirochaetes	Leptospirae	Leptospirales	Leptospiraceae	Turneriella				0.0224872	16.01	18.8329	17.4214	-0.233933	0.326792	-0.715845	0.474087	0.581983			15.8539	18.989	17.4214	-0.255605	0.326195	-0.783597	0.433277	0.623638				-0.15738	-0.139623	0.308544	-0.0600777	-0.024622	0.217075	0.0727759	-0.00706627		0.103809	0.14953	0.00115884	0.536814	0.800314	0.0240305	0.454157	0.942139	25.3645
c1003a83ef2e4bc030818ab075290571	Bacteria	Proteobacteria	Deltaproteobacteria	Myxococcales	mle1-27	uncultured bacterium				0.0224332	20.8424	13.9167	17.3796	0.58447	0.430594	1.35736	0.174667	0.26674			15.9673	18.7918	17.3796	-0.237933	0.433964	-0.548278	0.583501	0.747218				-0.0631988	0.0312214	-0.0913899	0.130149	-0.112866	-0.0267529	0.212356	0.018349		0.515829	0.748389	0.346873	0.179426	0.244825	0.783441	0.027355	0.850496	4.41122
b98ea7cb41afa3576ec5eb838e4f8f4e	Bacteria	Bacteroidetes	Bacteroidia	Flavobacteriales	Flavobacteriaceae	Flavobacterium				0.0215113	21.0356	12.2951	16.6654	0.773198	0.550071	1.40563	0.159833	0.249564			22.9134	10.4174	16.6654	1.13554	0.543729	2.08843	0.0367588	0.103312				0.331111	0.066672	-0.298317	-0.037455	0.0818883	-0.172561	-0.272923	-0.304325		0.00046483	0.49298	0.00171354	0.700349	0.399496	0.0741218	0.0042664	0.00136406	13.2337
134162286ce1d90c905293a12f112d6f	Bacteria	Verrucomicrobia	Verrucomicrobiae	Pedosphaerales	Pedosphaeraceae	metagenome				0.0213874	20.96	12.1788	16.5694	0.782565	0.495681	1.57877	0.114389	0.193917			24.0088	9.12997	16.5694	1.39274	0.482198	2.88832	0.00387307	0.0170927				0.303414	-0.0244761	-0.410706	0.0264377	-0.0358651	-0.121278	-0.385352	-0.405388		0.00141251	0.801473	1.01038e-05	0.78593	0.712498	0.211186	3.81643e-05	1.34734e-05	0
6d853f46a174ef53b56e9bc610e4e7c4	Bacteria	Bacteroidetes	Ignavibacteria	Ignavibacteriales	Ignavibacteriaceae	Ignavibacterium				0.0213366	13.0732	19.9868	16.53	-0.613384	0.585599	-1.04745	0.294893	0.398666			8.43102	24.6291	16.53	-1.54859	0.567305	-2.72973	0.00633859	0.0256425				-0.226627	-0.204388	0.26062	-0.121824	-0.114273	0.0804846	-0.0708392	0.13518		0.0183469	0.0338543	0.00644637	0.209121	0.238954	0.407652	0.466288	0.163047	0
2427a8501e98cc1aa2ba0e423e45757c	Bacteria	Cyanobacteria	Oxyphotobacteria	Nostocales	Nostocaceae	Sphaerospermopsis BCCUSP55				0.0211543	12.5828	20.1948	16.3888	-0.683854	0.484086	-1.41267	0.157753	0.247038			12.1175	20.6601	16.3888	-0.765508	0.482852	-1.58539	0.112878	0.250112				-0.190724	-0.057755	0.195624	-0.0448338	-0.0519678	0.0878525	0.075673	0.0908973		0.04802	0.5527	0.0424611	0.644987	0.593243	0.365934	0.436343	0.34949	15.4393
bc1f576a35eafb14432e2e2d3d79156d	Bacteria	Firmicutes	Clostridia	Clostridiales	Family XIII	Anaerovorax				0.0211388	16.5063	16.2473	16.3768	0.026851	0.407485	0.0658943	0.947462	0.968595			19.82	12.9336	16.3768	0.611467	0.40237	1.51966	0.128596	0.27478				0.181323	0.225867	-0.251617	-0.0927515	0.0163861	-0.163286	-0.0985964	0.0280566		0.0603759	0.0187518	0.00861785	0.339706	0.866332	0.0913096	0.310012	0.773165	0
141106d49dc097740f99f48e6d2bec19	Bacteria	Proteobacteria	Gammaproteobacteria	Betaproteobacteriales	Burkholderiaceae	Variovorax				0.0202483	25.5419	5.83184	15.6869	2.1305	0.78376	2.71831	0.00656173	0.0192526			21.2909	10.0829	15.6869	1.07763	0.813302	1.325	0.18517	0.353145				0.156358	0.119059	-0.174354	0.162931	-0.0982585	0.0163346	0.0243162	-0.236655		0.106102	0.219722	0.071121	0.0920271	0.311681	0.866749	0.802744	0.0136668	0
208128ff19e3ed33c36255ab07d24d1c	Bacteria	Proteobacteria	Gammaproteobacteria	Enterobacteriales	Enterobacteriaceae	Enterobacter				0.0201953	15.5846	15.7071	15.6459	-0.0109376	0.695395	-0.0157286	0.987451	0.994903			11.5105	19.7812	15.6459	-0.778913	0.691119	-1.12703	0.259729	0.45031				0.0229302	0.115084	0.298864	-0.0165452	0.182606	0.191869	0.356846	0.100385		0.813778	0.235616	0.0016787	0.865047	0.0585511	0.0466706	0.000150104	0.301273	0
308c6fa196cfc6dbfc4ccf7f9319df53	Bacteria	Actinobacteria	Acidimicrobiia	Microtrichales	Microtrichaceae	IMCC26207				0.0198726	19.0307	11.761	15.3958	0.698603	0.396545	1.76172	0.0781159	0.140451			20.6387	10.153	15.3958	1.02548	0.388987	2.63629	0.00838169	0.0310821				0.135505	-0.0672447	-0.224317	0.0887736	-0.10398	0.000573013	-0.255983	-0.401191		0.162027	0.489265	0.0196027	0.36091	0.284203	0.995304	0.00749523	1.68515e-05	11.0281
e537af69ebef5888cf63dd6a266eba6e	Bacteria	Proteobacteria	Gammaproteobacteria	Betaproteobacteriales	Burkholderiaceae	Curvibacter				0.0196767	20.2219	10.2663	15.2441	0.978061	0.848676	1.15246	0.249134	0.344657			8.78795	21.7002	15.2441	-1.30328	0.844786	-1.54274	0.122894	0.26594				-0.310403	-0.214481	0.0717482	0.288996	-0.140088	0.222747	0.46309	0.131889		0.00107768	0.0258122	0.460573	0.00241822	0.148166	0.0204977	4.49865e-07	0.173631	0
414badbcf862613256f9def67e46f092	Bacteria	Proteobacteria	Alphaproteobacteria	Sphingomonadales	Sphingomonadaceae	Sphingobium				0.0195466	62.6535	5.91446	15.1433	2.03703	0.718224	2.83621	0.00456525	0.0149561			6.4066	62.1613	15.1433	-1.89451	0.723352	-2.61906	0.00881713	0.032249				0.0391329	-0.0298651	-0.0222315	0.117867	-0.0329891	0.0760062	0.0158489	-0.0373939		0.687608	0.758977	0.819354	0.224404	0.734658	0.43432	0.870675	0.700814	0
1bc72a0fe0ab7eb55e7ac187c644d4f5	Bacteria	Bacteroidetes	Bacteroidia	Sphingobacteriales	Sphingobacteriaceae	Mucilaginibacter				0.0194306	21.1133	8.99345	15.0534	1.23441	0.432026	2.85726	0.00427309	0.0142614			17.3746	12.7322	15.0534	0.448879	0.446383	1.00559	0.314612	0.509099				0.0629904	-0.00663057	-0.33058	0.249555	-0.0505702	-0.0444422	0.11474	-0.107964		0.517217	0.945701	0.000475327	0.00919762	0.603232	0.647881	0.237029	0.266054	0
f29d2e48e18bdf6a6097011989f82d10	Bacteria	Actinobacteria	Actinobacteria	Pseudonocardiales	Pseudonocardiaceae	Actinomycetospora				0.0190813	13.8292	15.7363	14.7828	-0.186896	0.580758	-0.321814	0.747594	0.829969			12.4487	17.1168	14.7828	-0.461164	0.579298	-0.796073	0.42599	0.616473				-0.0270343	0.0928693	-0.00781571	-0.0880867	0.0123966	-0.0209311	0.0996328	0.134321		0.781219	0.339091	0.936015	0.364652	0.898675	0.829756	0.304928	0.165761	0
94abef306c2d7713ebb62f1a02b1a7a1	Archaea	Euryarchaeota	Methanomicrobia	Methanomicrobiales	Methanomicrobiaceae	uncultured				0.0190063	20.7807	8.66861	14.7247	1.25632	0.566418	2.21802	0.0265538	0.0621917			9.45496	19.9944	14.7247	-1.08502	0.570137	-1.90309	0.0570289	0.150017				-0.165142	-0.112909	-0.031896	0.208155	-0.201959	0.000984584	-0.159155	0.0128195		0.0876401	0.244645	0.743139	0.0306354	0.0360779	0.991931	0.0999201	0.895238	0
14e0895e7fcb5e79123ad402b74aa184	Bacteria	Proteobacteria	Gammaproteobacteria	Betaproteobacteriales	Rhodocyclaceae	Thauera				0.0189266	17.7711	11.5548	14.6629	0.620708	0.600725	1.03326	0.301481	0.405518			21.9907	7.33516	14.6629	1.58105	0.581165	2.72048	0.00651869	0.0261728				0.323502	0.0578013	-0.326544	-0.0167794	0.144891	-0.0675608	-0.256757	-0.306128		0.000637523	0.552381	0.000562443	0.863155	0.134618	0.48722	0.00731017	0.00127262	5.51403
90beb45fc013b240bfac72df9c7262fa	Bacteria	Proteobacteria	Gammaproteobacteria	Methylococcales	Methylococcaceae	Methylocaldum				0.0185406	19.6651	9.06265	14.3639	1.11202	0.396894	2.8018	0.00508191	0.0156596			16.2938	12.434	14.3639	0.389875	0.410656	0.949394	0.34242	0.539388				0.0483084	-0.111859	-0.380198	0.208689	-0.129596	-0.133704	0.0217282	-0.153905		0.619553	0.249086	4.93545e-05	0.0302007	0.181297	0.167734	0.823376	0.111767	0
3be831e9d351e3feea9489ed8942055e	Bacteria	Proteobacteria	Gammaproteobacteria	Betaproteobacteriales	Burkholderiaceae	Comamonas				0.0185279	14.0376	14.6704	14.354	-0.0642889	0.905025	-0.0710355	0.943369	0.968595			18.2162	10.4918	14.354	0.794017	0.902493	0.879804	0.378965	0.582768				0.20612	0.193542	-0.0992639	-0.118516	0.0866327	-0.129526	-0.0278347	-0.137828		0.0323411	0.0447534	0.306732	0.221847	0.372653	0.181534	0.774912	0.154888	0
34c5f9a13f32d614973f6400cf4e3dab	Bacteria	Actinobacteria	Actinobacteria	Micromonosporales	Micromonosporaceae	Catellatospora				0.0185037	14.8357	13.8349	14.3353	0.101346	0.816394	0.124139	0.901205	0.938485			11.3694	17.3012	14.3353	-0.607998	0.815131	-0.74589	0.455734	0.635409				-0.134902	-0.271365	0.00433018	0.0150134	-0.15781	-0.0734072	-0.184681	-0.0634165		0.163922	0.00449994	0.964524	0.877439	0.102856	0.450241	0.0556942	0.514381	27.5701
3e923f82206f4b8aac6b0281b9c3853c	Bacteria	Proteobacteria	Alphaproteobacteria	Rhizobiales	Rhizobiaceae	Nitratireductor				0.0183526	14.9469	13.4897	14.2183	0.151607	0.537179	0.282228	0.777768	0.85283			19.8535	8.58303	14.2183	1.20653	0.522638	2.30854	0.0209693	0.0666523				0.206536	-0.0350541	-0.239922	-0.0390798	0.0894553	-0.117774	-0.256457	-0.266783		0.0319853	0.718724	0.0123851	0.68801	0.357219	0.224776	0.0073814	0.00525447	13.2337
e18fbd9538079dcfa7694ab035752a52	Bacteria	Acidobacteria	Thermoanaerobaculia	Thermoanaerobaculales	Thermoanaerobaculaceae	Subgroup 23				0.0182756	8.80414	19.5131	14.1586	-1.15177	0.410968	-2.80257	0.00506975	0.0156596			8.99422	19.323	14.1586	-1.10502	0.411822	-2.68324	0.00729119	0.0280108				-0.152941	-0.0592656	0.22074	-0.073448	0.0815372	-0.180747	-0.00875437	0.280603		0.114054	0.542342	0.021693	0.449989	0.401527	0.0612108	0.92835	0.00326612	16.5421
bc8db232902e4aad6ff96e1263805f2b	Bacteria	Firmicutes	Clostridia	Clostridiales	Clostridiaceae 1	Clostridium sensu stricto 9				0.018045	18.7698	9.19	13.9799	1.0254	0.654274	1.56723	0.11706	0.197193			15.1081	12.8517	13.9799	0.235187	0.664334	0.35402	0.723324	0.866043				-0.0275513	-0.0680168	0.0368834	0.316288	0.0399808	0.0240339	0.0285828	-0.0705027		0.777144	0.484279	0.704709	0.000853762	0.681203	0.804988	0.76903	0.468413	22.0561
2f6bd84d1b3e29ae777f1fd7f7e1f1de	Bacteria	Proteobacteria	Alphaproteobacteria	Tistrellales	Geminicoccaceae	Candidatus Alysiosphaera				0.0176545	10.6048	16.75	13.6774	-0.65389	0.3666	-1.78366	0.074479	0.13482			13.2017	14.1531	13.6774	-0.100589	0.371761	-0.270574	0.786719	0.893846				-0.13969	-0.214471	0.209448	-0.127784	0.0602239	0.171646	-0.151683	-0.0810794		0.149333	0.0258197	0.0295923	0.187529	0.535821	0.0756925	0.117097	0.404184	17.6449
1d7074cd0dd4f813db12ce34eabc6629	Bacteria	Firmicutes	Clostridia	Clostridiales	Ruminococcaceae	Sporobacter				0.0174112	15.2924	11.6853	13.4889	0.390322	0.59282	0.658416	0.510271	0.61372			15.1775	11.8003	13.4889	0.361532	0.593471	0.609183	0.542403	0.705667				0.129693	0.179866	-0.204127	0.0521744	-0.0958789	-0.0752901	-0.0190828	-0.0779231		0.180966	0.0625048	0.0340877	0.591773	0.323601	0.438675	0.844591	0.422786	0
9ea0e9786c91211f61ab3528d9eb6b87	Bacteria	Bacteroidetes	Bacteroidia	Chitinophagales	Chitinophagaceae	Niastella				0.0172793	12.6947	14.0789	13.3868	-0.153049	0.446112	-0.343072	0.731544	0.815542			15.1781	11.5955	13.3868	0.387154	0.444298	0.871384	0.383545	0.585179				-0.0291434	-0.0675636	0.0937405	-0.0605233	0.0676901	-0.0358045	-0.116136	-0.0951706		0.76463	0.487202	0.33456	0.533791	0.486386	0.712963	0.231333	0.327205	25.3645
6d84c56603a5707c17d239aec51b66fe	Bacteria	Firmicutes	Bacilli	Bacillales	Thermoactinomycetaceae	Thermoactinomyces				0.0172753	7.82972	18.9375	13.3836	-1.28089	0.492313	-2.60179	0.00927399	0.0257933			15.957	10.8102	13.3836	0.556099	0.505941	1.09914	0.271708	0.458949				0.0986413	0.0544404	-0.0567102	-0.326593	0.0409478	-0.183163	-0.306536	0.00025476		0.309791	0.575757	0.559919	0.000561291	0.673925	0.0577724	0.00125275	0.997912	0
c85cc8ca0ae1e85e8426d0cd9ebcacb5	Bacteria	Actinobacteria	Actinobacteria	Corynebacteriales	Nocardiaceae	Rhodococcus				0.016438	9.28145	16.1884	12.7349	-0.81004	0.285001	-2.84224	0.00447979	0.0148584			15.4125	10.0574	12.7349	0.606068	0.289627	2.09258	0.0363864	0.103312				0.231504	0.152096	0.116534	-0.34244	0.255539	-0.0945565	-0.0137167	0.0312134		0.0159215	0.116092	0.229727	0.000286008	0.007603	0.33035	0.887952	0.748451	8.82245
c677921b6d671994fd9642e1cc574276	Archaea	Euryarchaeota	Methanobacteria	Methanobacteriales	Methanobacteriaceae	Methanobrevibacter				0.016033	15.9552	8.8872	12.4212	0.843142	0.837856	1.00631	0.314267	0.419547			9.23403	15.6083	12.4212	-0.760597	0.840925	-0.904477	0.365743	0.566106				-0.255755	-0.256653	-0.00214447	0.112698	-0.18319	-0.00942933	-0.00817725	0.0276342		0.0075503	0.00733485	0.982427	0.245535	0.0577342	0.922842	0.933062	0.77649	0
9e7d817f1c67cba6ba24d4e622b14318	Bacteria	Acidobacteria	Blastocatellia (Subgroup 4)	Blastocatellales	Blastocatellaceae	Aridibacter				0.0157224	7.18359	17.1775	12.1805	-1.26078	0.637447	-1.97786	0.047944	0.0962485			13.9299	10.4312	12.1805	0.416383	0.651757	0.638862	0.522913	0.688588				0.167082	0.044705	0.106105	-0.221792	0.200069	-0.142027	-0.181667	-0.0460253		0.083929	0.645938	0.274421	0.0210591	0.0378919	0.142579	0.0598821	0.636217	57.3459
b6669fd22d0f5f371f30bdb058480808	Bacteria	Firmicutes	Bacilli	Bacillales	Sporolactobacillaceae	Pullulanibacillus				0.0155172	3.10988	20.9333	12.0216	-2.75246	0.978737	-2.81226	0.0049195	0.015453			10.06	13.9831	12.0216	-0.47585	1.03926	-0.457873	0.647044	0.797971				-0.0262695	0.147378	0.361221	-0.199097	0.173358	0.158848	0.250707	0.178004		0.78726	0.127983	0.000122657	0.0388542	0.072775	0.100584	0.00886963	0.0653152	0
4259fed38250336fdde1ec68e52f265a	Bacteria	Actinobacteria	Acidimicrobiia	Microtrichales	Iamiaceae	Iamia				0.0154744	15.0549	8.92199	11.9885	0.753449	0.391103	1.92647	0.0540458	0.10533			11.9909	11.986	11.9885	0.00888543	0.398448	0.0223001	0.982209	0.993693				-0.0612023	-0.0490334	-0.0764118	0.231268	-0.140228	0.135811	0.13901	-0.0443359		0.529204	0.614301	0.431865	0.0160322	0.147758	0.161075	0.151344	0.648667	0
af9ae501b3ea91c5ccb684e9aa36bc07	Bacteria	Firmicutes	Clostridia	Clostridiales	Lachnospiraceae	uncultured				0.0154396	8.94748	14.9754	11.9614	-0.747603	0.465962	-1.60443	0.10862	0.185907			13.4325	10.4904	11.9614	0.360259	0.470482	0.765722	0.443842	0.628678				0.116436	0.037075	-0.0173379	-0.268555	0.0729518	-0.144408	-0.290161	-0.135037		0.23012	0.703246	0.858646	0.00495032	0.453064	0.135935	0.00231776	0.163496	15.4393
64e1da8930b0f2b9044191bb4442fa9f	Bacteria	Firmicutes	Negativicutes	Selenomonadales	Acidaminococcaceae	uncultured				0.0154113	16.4323	7.44689	11.9396	1.14276	0.635653	1.79777	0.0722135	0.132668			11.0236	12.8555	11.9396	-0.220494	0.647404	-0.340581	0.733419	0.866473				-0.0924132	-0.110103	-0.132184	0.246676	-0.222865	0.0382577	-0.138212	-0.147857		0.341478	0.256641	0.17266	0.0100645	0.0204292	0.694243	0.153728	0.126736	0
f7a5bfc57adfa0af23ebbd5c4cac6c18	Bacteria	Actinobacteria	Actinobacteria	Frankiales	Sporichthyaceae	uncultured				0.0152802	8.35028	15.3256	11.838	-0.881466	0.564188	-1.56236	0.118203	0.198491			9.32203	14.3539	11.838	-0.629597	0.568155	-1.10814	0.2678	0.45835				-0.130374	-0.0869261	0.225604	-0.242224	0.0399649	-0.0787003	-0.162123	0.111599		0.178667	0.37103	0.0188941	0.0115467	0.681322	0.41816	0.0936718	0.250198	24.2617
fc135a564af0eed3c4fe987d0cbe2cc7	Bacteria	Cyanobacteria	Oxyphotobacteria	Oxyphotobacteria Incertae Sedis	Unknown Family	EcFYyy-200				0.0151915	15.7285	7.81003	11.7693	1.00824	0.483801	2.08399	0.0371613	0.0784354			14.2083	9.33026	11.7693	0.60676	0.490384	1.23731	0.21597	0.389622				-0.0218985	-0.173755	-0.063024	0.155426	-0.171746	0.153627	-0.0327769	-0.251165		0.822014	0.0721114	0.516993	0.108226	0.075519	0.112423	0.736302	0.00874189	6.61683
7971a5c26f5ccaf3ea839cd9e5097bd9	Bacteria	Actinobacteria	Actinobacteria	Micromonosporales	Micromonosporaceae	uncultured				0.0149714	9.93915	13.2584	11.5988	-0.412526	0.684604	-0.602577	0.54679	0.647419			9.0467	14.1508	11.5988	-0.640292	0.683162	-0.937247	0.348632	0.547557				-0.0649909	0.0737268	0.24764	-0.151702	-0.113246	0.148656	-0.0617784	-0.116049		0.503972	0.448266	0.00976665	0.11705	0.243231	0.124675	0.525326	0.231686	3.30842
fd2908e050e58598e6587cd6bf897984	Bacteria	Proteobacteria	Alphaproteobacteria	Rhodospirillales	Rhodospirillaceae	uncultured				0.0146594	12.9238	9.79022	11.357	0.399735	0.36929	1.08244	0.279056	0.379175			13.8094	8.90465	11.357	0.633823	0.365028	1.73637	0.082499	0.197554				0.147765	0.0589529	-0.0682479	0.00052486	-0.00476708	0.0117925	-0.213767	-0.255212		0.126975	0.544478	0.482792	0.995699	0.960947	0.903589	0.0263218	0.00768339	0
0bf6ba28931875f077f76d3dead6639a	Bacteria	Proteobacteria	Deltaproteobacteria	Myxococcales	P3OB-42	uncultured organism				0.0145652	10.0641	12.504	11.2841	-0.320825	0.482737	-0.664597	0.506308	0.61372			13.2654	9.30269	11.2841	0.502419	0.480928	1.04469	0.296168	0.485135				0.175941	0.172786	-0.158287	-0.209815	-0.0377535	-0.169866	-0.280834	0.0559983		0.0685464	0.0737389	0.101807	0.0293014	0.698076	0.0788226	0.00323955	0.564864	0
0929c0d5fcd7403cfce43c109b3be5bb	Bacteria	Cyanobacteria	Oxyphotobacteria	Nostocales	Nostocaceae	Tolypothrix PCC-7601				0.0143216	7.03596	15.1546	11.0953	-1.10727	0.660299	-1.67692	0.0935576	0.163267			5.83861	16.352	11.0953	-1.48705	0.651631	-2.28204	0.022487	0.0702226				-0.311913	-0.280964	0.390285	-0.108909	-0.0883955	0.279658	0.0283788	0.0613328		0.00101563	0.00322473	2.97185e-05	0.261869	0.362967	0.00337657	0.770632	0.528324	0
6719ee9c118b69d5f250784c1682918d	Bacteria	Proteobacteria	Deltaproteobacteria	Myxococcales	Polyangiaceae	Aetherobacter				0.014163	6.82582	15.1191	10.9724	-1.14327	0.797398	-1.43375	0.151644	0.241726			7.28847	14.6564	10.9724	-1.00483	0.801554	-1.25361	0.209986	0.382249				-0.148675	-0.209304	0.146557	-0.0945948	-0.0588365	0.0839053	-0.183169	-0.0656165		0.124626	0.0297066	0.130146	0.330153	0.545274	0.387947	0.0577646	0.499867	0
3f1e80158ecaf042d8c517444d984134	Bacteria	Firmicutes	Clostridia	Clostridiales	Ruminococcaceae	Pseudobacteroides				0.0140192	6.5952	15.1268	10.861	-1.19579	0.785735	-1.52187	0.128042	0.211032			11.8065	9.91551	10.861	0.250674	0.799423	0.313569	0.753848	0.87178				0.192936	0.215865	-0.0692173	-0.26655	0.0835836	-0.29008	-0.142098	-0.107812		0.0454407	0.0248481	0.476581	0.00529568	0.389775	0.00232459	0.142378	0.266731	26.4673
9b157cb535012e6988a308c1515d744f	Bacteria	Proteobacteria	Deltaproteobacteria	Desulfobacterales	Desulfobacteraceae	uncultured				0.0137505	9.84525	11.4604	10.6528	-0.220594	0.422222	-0.522461	0.601349	0.699609			6.7125	14.5932	10.6528	-1.12278	0.406446	-2.76245	0.00573701	0.0239341				-0.201219	0.0177946	0.199018	0.0354344	0.0851693	0.162	0.288929	0.314515		0.0367793	0.854963	0.038933	0.715803	0.380813	0.0939246	0.00242413	0.00091627	0
dfbc0c47dae698f6e6cdfdbb42dfe777	Bacteria	Firmicutes	Clostridia	Clostridiales	Ruminococcaceae	Caproiciproducens				0.0134033	8.68778	12.0799	10.3839	-0.475609	0.530868	-0.895909	0.370302	0.476484			9.794	10.9737	10.3839	-0.165849	0.532852	-0.311248	0.755612	0.87178				-0.00780706	0.0864644	0.00634637	-0.0433913	0.0329289	-0.14542	0.0134162	0.150771		0.936086	0.373586	0.948025	0.65567	0.735125	0.133185	0.890391	0.119342	24.2617
aef001cd5a4e1ddfdf126a9e228f1fbe	Bacteria	Planctomycetes	Planctomycetacia	Pirellulales	Pirellulaceae	Blastopirellula				0.0132181	13.8082	6.67268	10.2404	1.05171	0.508824	2.06694	0.0387402	0.0801833			14.5413	5.93961	10.2404	1.28919	0.50274	2.56432	0.0103377	0.0364514				0.184311	-0.0984166	-0.329984	0.110632	-0.124064	0.0585554	-0.313954	-0.35884		0.0561947	0.310899	0.000487347	0.25435	0.200806	0.5472	0.000936909	0.000136955	5.51403
78555672c814753df4576befa263a9fb	Bacteria	Proteobacteria	Deltaproteobacteria	Myxococcales	Polyangiaceae	Sorangium				0.0131908	12.509	7.9295	10.2192	0.658479	0.429673	1.53251	0.125397	0.208421			6.18577	14.2527	10.2192	-1.20374	0.416123	-2.89276	0.00381876	0.0169935				-0.349429	-0.217851	0.0236199	0.187463	-0.259363	0.146962	0.199725	0.106373		0.000210002	0.0235185	0.808282	0.0520449	0.00671678	0.129077	0.03823	0.273207	0
e37c5f86807b342c00eddccd19cf9c85	Bacteria	Proteobacteria	Gammaproteobacteria	Betaproteobacteriales	Burkholderiaceae	Acidovorax				0.0130646	11.3982	8.84483	10.1215	0.366723	1.273	0.288077	0.773288	0.849662			10.7159	9.52714	10.1215	0.169838	1.27409	0.133302	0.893955	0.953499				0.171021	0.232815	0.0316988	-0.105875	0.0612314	-0.0245213	0.129238	-0.176258		0.0767799	0.0153188	0.744672	0.27547	0.529008	0.801114	0.182516	0.0680426	0
1f4bf7a828b276144101d879e17aab91	Bacteria	Firmicutes	Clostridia	Clostridiales	Peptococcaceae	Cryptanaerobacter				0.012469	7.9715	11.3486	9.66003	-0.516479	0.392307	-1.31652	0.188	0.27767			9.47015	9.84992	9.66003	-0.0685206	0.395292	-0.173342	0.862383	0.937296				0.0150686	0.0195824	0.0611324	-0.0642083	0.0591145	0.0554416	-0.160912	0.123149		0.876992	0.840575	0.529675	0.509132	0.543374	0.568745	0.0961825	0.204175	12.1309
e800b82785157176336b548b19431d01	Bacteria	Actinobacteria	Actinobacteria	Micromonosporales	Micromonosporaceae	Actinoplanes				0.0123951	4.19358	15.012	9.60278	-1.83122	0.71884	-2.54746	0.010851	0.028828			9.77142	9.43413	9.60278	0.0527232	0.750449	0.0702555	0.94399	0.980721				0.111156	0.14132	0.219792	-0.371184	0.161498	0.00286562	-0.18619	-0.107471		0.252095	0.144597	0.0222785	7.65933e-05	0.0949616	0.976519	0.0536898	0.268255	0
39fc5aebf1fe939c76471f8c048eb305	Bacteria	Proteobacteria	Gammaproteobacteria	Betaproteobacteriales	Nitrosomonadaceae	966-1				0.0123608	12.3018	6.85062	9.57621	0.845246	1.04747	0.806941	0.4197	0.527341			7.1505	12.0019	9.57621	-0.748961	1.05297	-0.711285	0.476908	0.649941				-0.124618	-0.263332	-0.129296	0.145546	-0.228468	-0.0601758	-0.241915	-0.207929		0.198789	0.00589516	0.182318	0.132846	0.0173963	0.536147	0.0116562	0.030821	12.1309
3d1238f2ae9a79e1486d1c41f7dbe41e	Bacteria	Proteobacteria	Gammaproteobacteria	Betaproteobacteriales	Rhodocyclaceae	Candidatus Accumulibacter				0.0122095	11.9417	6.97627	9.459	0.774886	0.884253	0.876317	0.380858	0.487717			16.9696	1.94837	9.459	3.1243	0.812494	3.84531	0.000120398	0.000756382				0.34404	0.135191	-0.287703	-0.0806013	0.13565	0.0331504	-0.144885	-0.246468		0.000266656	0.163012	0.00253436	0.40697	0.161577	0.73341	0.134633	0.01013	0
64390b29159ea6aa6d00a847f4a2dc50	Bacteria	Firmicutes	Clostridia	Clostridiales	Family XII	Acidaminobacter				0.0121986	8.14831	10.7528	9.45057	-0.398629	0.605456	-0.658395	0.510284	0.61372			16.0598	2.84136	9.45057	2.47978	0.550234	4.50677	6.58218e-06	6.27658e-05				0.533361	0.325065	-0.369746	-0.339126	0.240121	-0.277667	-0.364336	-0.224193		2.79768e-09	0.000597872	8.20559e-05	0.000330309	0.0123107	0.00362045	0.000106039	0.0196718	12.1309
3015ddf95887b219fdfb1ec06eed69a8	Bacteria	Cloacimonetes	Cloacimonadia	Cloacimonadales	PBS-18	uncultured bacterium				0.0121041	15.1302	3.62453	9.37737	2.05623	0.522226	3.93743	8.23587e-05	0.000403482			11.0872	7.66754	9.37737	0.537499	0.55956	0.960574	0.336767	0.532051				0.00827388	-0.0036058	-0.245523	0.240995	-0.237294	0.0012518	0.00708691	-0.122502		0.932273	0.970456	0.0104316	0.011988	0.0134072	0.989741	0.941971	0.206578	0
7ace327ded16c739488d192eaf18c53f	Bacteria	Proteobacteria	Gammaproteobacteria	Salinisphaerales	Solimonadaceae	Nevskia				0.011905	13.9428	4.50348	9.22315	1.62467	0.545431	2.97869	0.00289487	0.0101233			6.54912	11.8972	9.22315	-0.852616	0.563543	-1.51296	0.130291	0.27478				-0.0553394	-0.0512472	-0.0235372	0.18924	0.0203808	0.106436	0.0806828	-0.0727186		0.56946	0.598384	0.808941	0.0498182	0.834167	0.272918	0.406495	0.454514	0
7f256591bb1b838d64b8f7039495a6ce	Bacteria	Firmicutes	Clostridia	Clostridiales	Ruminococcaceae	Ruminiclostridium				0.0118123	6.65752	11.6452	9.15134	-0.808611	0.432737	-1.86859	0.0616792	0.116797			10.2477	8.05496	9.15134	0.339684	0.438821	0.774083	0.438882	0.625591				0.111157	0.14313	-0.172133	-0.128116	0.080526	-0.273094	-0.233303	-0.0926909		0.252089	0.139471	0.0748528	0.186374	0.40741	0.00424148	0.0151	0.340023	0
b555ceafaf04d36f28036f71f617b4c2	Bacteria	Firmicutes	Clostridia	Clostridiales	Lachnospiraceae	Anaerosporobacter				0.011546	4.20803	13.6819	8.94499	-1.70023	0.740097	-2.2973	0.0216015	0.0517273			9.15265	8.73732	8.94499	0.0606534	0.767363	0.0790413	0.937	0.979796				0.0175457	-0.0146829	0.0552806	-0.267122	0.055668	-0.00503165	-0.174937	0.0158269		0.85697	0.880117	0.56987	0.00519507	0.567165	0.958782	0.0701672	0.870854	0
28b254a7605c58882b4befef6c35ba60	Bacteria	Bacteroidetes	Bacteroidia	Chitinophagales	Chitinophagaceae	Sediminibacterium				0.0115341	11.4753	6.39614	8.93574	0.84613	0.657231	1.28742	0.197949	0.288811			13.4173	4.45417	8.93574	1.58291	0.640572	2.47109	0.0134703	0.0455261				0.247741	0.144733	-0.279859	0.0424547	0.0623857	-0.199038	-0.201923	-0.21118		0.00973581	0.135047	0.00335277	0.662644	0.521255	0.0389126	0.0361119	0.0282413	9.92525
cb59b84285931a92425625fa6ba5ad93	Bacteria	Chloroflexi	Ktedonobacteria	Ktedonobacterales	Ktedonobacteraceae	Thermogemmatispora				0.0112906	10.0518	7.44242	8.74712	0.43411	0.770647	0.563306	0.573227	0.671279			5.69491	11.7993	8.74712	-1.05338	0.763094	-1.38041	0.16746	0.333669				-0.0477681	0.0437341	-0.0722603	0.21128	-0.145809	-0.0228539	0.0581405	0.0912311		0.62348	0.653125	0.457369	0.0281648	0.132138	0.814386	0.550048	0.347716	0
69bf06891d11d764fcbdad344ac32182	Bacteria	Verrucomicrobia	Verrucomicrobiae	Verrucomicrobiales	Verrucomicrobiaceae	Prosthecobacter				0.0111851	12.4439	4.88681	8.66536	1.34626	0.614819	2.18969	0.0285469	0.0646955			14.7611	2.56965	8.66536	2.53343	0.574438	4.41027	1.03241e-05	9.34423e-05				0.466716	0.14083	-0.36584	-0.00945887	0.120573	-0.169431	-0.24588	-0.380952		3.55573e-07	0.146009	9.87869e-05	0.922601	0.213873	0.0796034	0.0103167	4.75449e-05	3.30842
0846330c9afa4611470528e39d01b47d	Bacteria	Firmicutes	Bacilli	Bacillales	Alicyclobacillaceae	Alicyclobacillus				0.0111748	10.828	6.48678	8.6574	0.738384	0.608558	1.21333	0.225003	0.317022			7.42823	9.88658	8.6574	-0.409715	0.612068	-0.669394	0.503244	0.675207				-0.074906	0.144829	0.290222	0.0718536	0.0227012	0.169122	0.164175	0.0480759		0.44102	0.134786	0.00231264	0.459912	0.815604	0.0801622	0.0895378	0.621242	0
43fdadef54bda73a5e6c9a716ea04f58	Bacteria	Cyanobacteria	Oxyphotobacteria	Nostocales	Nostocaceae	Nostoc PCC-7107				0.0110908	4.01735	13.1674	8.59235	-1.7155	0.805929	-2.1286	0.0332873	0.0725528			3.94024	13.2445	8.59235	-1.74275	0.806539	-2.16078	0.0307124	0.0896196				-0.217688	-0.0564239	0.573338	-0.215634	0.130197	0.240621	0.0840858	0.0960518		0.023625	0.561905	8.87173e-11	0.0250072	0.179265	0.0121252	0.386923	0.322725	0
908d65b1dcaf27853ab93d3f92494a8b	Bacteria	Bacteroidetes	Bacteroidia	Chitinophagales	Chitinophagaceae	Flavihumibacter				0.0110428	9.63406	7.47628	8.55517	0.366481	0.580063	0.631796	0.52752	0.631605			13.4453	3.66506	8.55517	1.86874	0.544944	3.42923	0.000605297	0.00304933				0.362571	0.186119	-0.122652	-0.0824582	0.155076	-0.136176	-0.199409	-0.258696		0.000115179	0.0537819	0.206021	0.396212	0.109033	0.159942	0.0385427	0.00686444	15.4393
bdd86d4b11601dafafdd2123bb23e81f	Bacteria	Fibrobacteres	Fibrobacteria	Fibrobacterales	Fibrobacteraceae	possible genus 04				0.010989	7.18328	9.84372	8.5135	-0.450556	0.445901	-1.01044	0.312285	0.418977			10.2085	6.81846	8.5135	0.57767	0.443865	1.30146	0.193102	0.359291				0.20873	0.116447	-0.100704	-0.301061	0.0177466	-0.0690612	-0.367477	-0.112023		0.0301679	0.230077	0.29973	0.00154496	0.85535	0.477579	9.14226e-05	0.248392	7.71964
d05916980cc8f892f4183063197869ad	Bacteria	Proteobacteria	Gammaproteobacteria	Betaproteobacteriales	Chromobacteriaceae	Vogesella				0.0109395	11.082	5.86826	8.47511	0.916518	0.741738	1.23564	0.216594	0.309255			12.0245	4.92574	8.47511	1.28825	0.734954	1.75283	0.0796307	0.193663				0.299942	0.114948	-0.230416	0.0785998	0.0233451	-0.0730732	-0.0923461	-0.310198		0.00161181	0.236174	0.0164371	0.418757	0.810471	0.452311	0.34183	0.0010864	26.4673
46b47435b871a53282cdfa28de39aef2	Bacteria	Actinobacteria	Actinobacteria	Frankiales	Frankiaceae	Frankia				0.0108857	8.94284	7.92402	8.43343	0.176307	0.83109	0.21214	0.831998	0.89574			4.34774	12.5191	8.43343	-1.53528	0.811181	-1.89265	0.0584041	0.152881				-0.243977	-0.098598	0.0340985	0.114735	-0.112161	0.107605	0.0689985	0.197721		0.0109418	0.310004	0.726083	0.237048	0.247804	0.267659	0.477979	0.0402511	0
40801023a2e21882f34a1e77c83c824f	Bacteria	Chloroflexi	Dehalococcoidia	Dehalococcoidales	Dehalococcoidaceae	Dehalogenimonas				0.0108607	3.60317	13.2249	8.41406	-1.87253	0.346345	-5.40656	6.42472e-08	6.47321e-07			8.679	8.14911	8.41406	0.0913522	0.39618	0.230582	0.817639	0.905849				0.112406	0.171868	0.377619	-0.410573	0.335828	-0.0618819	-0.0538049	0.0907153		0.246768	0.0753089	5.60401e-05	1.01774e-05	0.00038059	0.524631	0.580229	0.35046	19.8505
ad6f5a52e12151468ae6317868dc8960	Bacteria	Firmicutes	Clostridia	Clostridiales	Clostridiales vadinBB60 group	uncultured bacterium				0.010787	10.2824	6.4315	8.35694	0.67361	0.496452	1.35685	0.174829	0.26674			8.59012	8.12375	8.35694	0.0849956	0.501178	0.169592	0.865331	0.937296				0.00485462	0.00264302	-0.123671	0.209567	0.0147275	-0.121132	-0.0200582	-0.00287608		0.960231	0.978342	0.202247	0.0294975	0.879755	0.211738	0.836755	0.976433	0
67c262ab4fcd5603f6cbe40b37ad5d35	Bacteria	Bacteroidetes	Bacteroidia	Bacteroidales	Barnesiellaceae	uncultured				0.0105761	7.09938	9.28776	8.19357	-0.391899	0.533184	-0.735017	0.462329	0.57017			7.01031	9.37683	8.19357	-0.415869	0.532656	-0.780746	0.434952	0.623705				-0.102564	0.0731788	0.122945	-0.0646643	0.0830941	0.0816933	-0.0438132	0.0110258		0.290847	0.451656	0.204931	0.506122	0.392567	0.400623	0.652538	0.909829	0
621156e2d7075f8e5c88b792f04c05d7	Bacteria	Proteobacteria	Gammaproteobacteria	Xanthomonadales	Xanthomonadaceae	Lysobacter				0.0104881	5.02653	11.2243	8.12542	-1.15613	0.869846	-1.32912	0.18381	0.274659			10.5432	5.70761	8.12542	0.88659	0.876431	1.01159	0.311734	0.507518				0.10047	0.0739589	0.136097	-0.0738794	0.118022	0.0310088	-0.0638119	-0.095485		0.30086	0.446835	0.160185	0.447325	0.223793	0.750045	0.511757	0.325602	12.1309
354b5ba6193590e328e1295d10ee24c0	Bacteria	Verrucomicrobia	Verrucomicrobiae	Chthoniobacterales	Terrimicrobiaceae	Terrimicrobium				0.0104377	9.48918	6.68356	8.08637	0.508026	0.730274	0.695665	0.486639	0.594657			13.9437	2.22902	8.08637	2.64823	0.672001	3.94081	8.1208e-05	0.000522471				0.343151	0.152868	-0.19224	-0.092971	0.0500691	-0.0937739	-0.289179	-0.312223		0.000277258	0.114231	0.0462389	0.33856	0.606831	0.334386	0.00240216	0.0010033	16.5421
2f24002aad923fba3ef519c1467a16ee	Bacteria	Proteobacteria	Alphaproteobacteria	Acetobacterales	Acetobacteraceae	Acidiphilium				0.0104271	9.64869	6.50761	8.07815	0.563134	0.736735	0.764365	0.44465	0.552193			9.1588	6.9975	8.07815	0.388133	0.738999	0.525215	0.599434	0.756732				0.0866041	-0.0339026	-0.032417	-0.158169	0.0100727	0.0836415	-0.169858	-0.0882847		0.372811	0.727595	0.739093	0.102065	0.917595	0.389446	0.078838	0.363571	13.2337
45b67a5fe5aae3072058db35fcca666e	Bacteria	Firmicutes	Bacilli	Bacillales	Planococcaceae	uncultured				0.0103721	11.4721	4.59888	8.03551	1.32348	0.799513	1.65536	0.097851	0.169651			8.76598	7.30504	8.03551	0.259709	0.816768	0.317971	0.750507	0.87178				-0.0978275	-0.145384	-0.258359	0.220519	-0.178061	-0.0538554	-0.153135	-0.220949		0.313819	0.133281	0.00694016	0.021828	0.0652284	0.579873	0.113592	0.0215656	0
fd8bfd79d1a00d8fe9b8717595727982	Bacteria	Proteobacteria	Gammaproteobacteria	Betaproteobacteriales	Burkholderiaceae	Cupriavidus				0.0103317	12.5374	3.47103	8.00421	1.84027	0.741226	2.48273	0.013038	0.0341288			9.71905	6.28938	8.00421	0.627376	0.769299	0.815516	0.414777	0.610168				-0.0200688	-0.193001	-0.0672843	0.224316	-0.0296883	0.0931375	0.10885	-0.158312		0.83667	0.045366	0.489008	0.0196029	0.760361	0.337691	0.262129	0.101752	0
5b2205eba0a70fa7d474dbc763395f7f	Archaea	Euryarchaeota	Methanomicrobia	Methanomicrobiales	Methanospirillaceae	Methanospirillum				0.0101295	10.3471	5.34814	7.84762	0.938938	0.372974	2.51743	0.0118213	0.0310965			7.93251	7.76272	7.84762	0.0356092	0.384466	0.0926198	0.926206	0.977458				-0.115813	-0.0716604	-0.269162	0.316286	-0.230881	-0.104262	0.0560602	-0.00255171		0.232644	0.461123	0.00484974	0.000853818	0.0162149	0.282891	0.564433	0.97909	0
51f25b4dd597196fe21ec5c0bb0ee7c5	Bacteria	Proteobacteria	Deltaproteobacteria	Myxococcales	PS-B29	uncultured organism				0.0100267	7.22293	8.31301	7.76797	-0.206212	0.414964	-0.496941	0.619231	0.715734			3.91869	11.6173	7.76797	-1.58606	0.38056	-4.16769	3.07696e-05	0.000225082				-0.314093	-0.0440022	0.203997	0.0764906	-0.0907712	0.104445	0.253422	0.345848		0.000931764	0.651138	0.0342045	0.431389	0.350161	0.282043	0.00813688	0.000246235	0
b70b068d977701805555e546dca8d6f3	Bacteria	Proteobacteria	Alphaproteobacteria	Paracaedibacterales	Paracaedibacteraceae	Candidatus Paracaedibacter				0.00993462	12.1314	3.26186	7.69661	1.90119	0.542952	3.50158	0.000462501	0.0019295			6.39385	8.99938	7.69661	-0.487237	0.574406	-0.848245	0.396302	0.592788				-0.0666049	-0.208066	-0.144958	0.362525	-0.0468608	-0.185019	0.130269	-0.0354229		0.493416	0.0307086	0.134436	0.000115423	0.630097	0.0552395	0.179022	0.715891	7.71964
a9678bbf6bbe26668a346fa3f5b51d38	Bacteria	Proteobacteria	Deltaproteobacteria	Myxococcales	Polyangiaceae	Polyangium				0.00975364	3.49257	11.6202	7.5564	-1.72744	0.818185	-2.1113	0.0347462	0.0748164			4.83063	10.2822	7.5564	-1.08448	0.835415	-1.29814	0.19424	0.360153				0.0771836	-0.00260094	-0.00712867	-0.276465	0.0330353	0.122447	-0.207163	-0.0906049		0.427214	0.978687	0.941629	0.0037753	0.734301	0.206786	0.031457	0.351049	0
b128e2279c35199554a90d5b5a2f384e	Bacteria	Cyanobacteria	Oxyphotobacteria	Leptolyngbyales	Leptolyngbyaceae	JSC-12				0.00944108	6.97016	7.65834	7.31425	-0.134573	0.970834	-0.138616	0.889754	0.933455			8.27988	6.34863	7.31425	0.387889	0.972255	0.398959	0.689924	0.835418				-0.0577089	0.0898383	0.131795	-0.0908166	-0.105635	0.184389	-0.176288	-0.221732		0.553018	0.355156	0.173939	0.34992	0.276569	0.0560888	0.0679943	0.0210948	0
08c8a00ec9e12b21f1660dcdeef34916	Bacteria	Firmicutes	Bacilli	Bacillales	Thermoactinomycetaceae	Shimazuella				0.00930503	4.07268	10.345	7.20886	-1.34884	0.468462	-2.87929	0.00398572	0.0134403			8.12251	6.2952	7.20886	0.351939	0.487998	0.72119	0.470793	0.644624				0.103283	0.113778	-0.0433219	-0.488621	0.0135409	0.00833821	-0.315655	-0.11533		0.287461	0.241011	0.656186	8.09489e-08	0.889379	0.931747	0.000875598	0.234608	0
f268922c389044c702fde69098b42217	Bacteria	Chloroflexi	Chloroflexia	Thermomicrobiales	Thermomicrobiaceae	Nitrolancea				0.00924203	0.726722	13.5934	7.16004	-4.20343	0.605523	-6.94182	3.87091e-12	8.61277e-11			6.54949	7.7706	7.16004	-0.251135	0.731147	-0.343481	0.731237	0.866473				0.113001	0.117497	0.264425	-0.520764	0.350955	0.00976332	0.022583	0.206705		0.244259	0.225874	0.00568505	7.58247e-09	0.000196116	0.920118	0.816547	0.0318424	15.4393
eb8e95f6daf90fe8ad79df328f910c3e	Bacteria	Proteobacteria	Gammaproteobacteria	Betaproteobacteriales	Sulfuricellaceae	Ferritrophicum				0.00910829	9.76849	9.47841	7.05643	1.16321	0.670877	1.73387	0.0829418	0.147636			16.4365	2.81042	9.62345	2.55189	0.669685	3.81058	0.00013864	0.00086086				0.304366	0.117161	-0.263465	-0.0352573	0.0592472	-0.133475	-0.282762	-0.372342		0.00136191	0.227212	0.00586929	0.717162	0.542468	0.168467	0.00302565	7.24397e-05	0
2bbb5f5bf7c316194d6ebb07a1e41a8e	Bacteria	Firmicutes	Clostridia	Clostridiales	Ruminococcaceae	Ruminococcaceae UCG-010				0.00887686	4.51239	9.24188	6.87714	-1.0172	0.597499	-1.70244	0.0886736	0.156276			12.3074	1.44691	6.87714	3.03742	0.528329	5.74911	8.97121e-09	1.77431e-07				0.624156	0.401953	-0.273669	-0.343453	0.371109	-0.272214	-0.29132	-0.180956		5.31575e-13	1.61845e-05	0.00415853	0.000273604	7.68674e-05	0.00437142	0.0022216	0.0609064	29.7758
be770be7d620fb85d1a6205731c4fbf7	Bacteria	Bacteroidetes	Bacteroidia	Flavobacteriales	Weeksellaceae	Chryseobacterium				0.00884721	41.9381	3.30924	6.85416	1.64734	0.730217	2.25597	0.0240728	0.0568799			4.12185	41.1255	6.85416	-1.21083	0.741108	-1.63381	0.102299	0.234453				0.0567332	0.113011	0.0557729	0.204018	0.0797819	0.00661593	0.243194	-0.0653725		0.55976	0.244214	0.566434	0.0341856	0.411772	0.945821	0.0112082	0.501466	0
39ac47bba95fd0423641d3b3fdd221c7	Bacteria	Cyanobacteria	Oxyphotobacteria	Nostocales	Microcystaceae	Microcystis PCC-7914				0.00880151	8.59322	5.0443	6.81876	0.772153	0.653945	1.18076	0.237698	0.332279			8.11708	5.52044	6.81876	0.561468	0.65683	0.854815	0.392654	0.592136				0.0628854	0.085534	-0.159433	0.103185	-0.224801	0.161251	-0.20278	-0.282526		0.517917	0.378769	0.0993208	0.287922	0.0193335	0.0954751	0.0353129	0.00305112	0
166077766e8434144fe4a968564bc21e	Bacteria	Firmicutes	Limnochordia	Limnochordales	Limnochordaceae	uncultured bacterium				0.0087552	0.888897	12.6769	6.78288	-3.83517	0.475864	-8.05938	7.66819e-16	4.09481e-14			6.78888	6.77688	6.78288	0.00347149	0.600744	0.00577864	0.995389	0.997679				0.115061	0.205089	0.186203	-0.546927	0.315466	-0.120828	-0.131003	0.180854		0.235711	0.0332349	0.0536721	9.12354e-10	0.000882224	0.212896	0.176564	0.0610555	6.61683
745e433d0a52f00d5e3159762a83978b	Bacteria	Verrucomicrobia	Verrucomicrobiae	Opitutales	Puniceicoccaceae	Cerasicoccus				0.00867468	6.91479	6.52622	6.7205	0.0808723	0.499947	0.161762	0.871494	0.924368			6.6822	6.75881	6.7205	-0.00937828	0.49941	-0.0187787	0.985018	0.993693				0.00210681	-0.0151433	0.235065	0.0383479	0.161591	0.00800191	0.0358652	-0.0594852		0.982735	0.876387	0.014331	0.693559	0.0947684	0.934494	0.712498	0.540844	8.82245
64aa08efb3cea927189a733c404c6d3d	Bacteria	Actinobacteria	Actinobacteria	Propionibacteriales	Nocardioidaceae	Kribbella				0.00850618	4.54426	8.63566	6.58996	-0.924195	0.81476	-1.13432	0.256662	0.353241			6.22696	6.95297	6.58996	-0.15831	0.823541	-0.192231	0.847561	0.927454				0.0888153	0.223082	0.0577784	-0.437409	0.179222	0.137394	0.0288178	0.174319		0.360683	0.0203036	0.552539	2.20663e-06	0.0634659	0.156202	0.767184	0.0711777	0
780ae4a9e020b3be7275ab83a03e7ccb	Bacteria	Firmicutes	Bacilli	Bacillales	Planococcaceae	Rummeliibacillus				0.00841611	2.99722	10.0432	6.52019	-1.74318	0.615735	-2.83106	0.00463938	0.0150147			5.90781	7.13256	6.52019	-0.287084	0.645562	-0.444704	0.656534	0.807809				0.0757273	0.217297	0.0973671	-0.378328	0.159869	-0.0709024	-0.0957332	0.218814		0.436013	0.0238834	0.316113	5.41241e-05	0.0983866	0.465889	0.32434	0.0228958	7.71964
f1f5ec1933e61c5e60d1e3a4c7e3f424	Bacteria	Spirochaetes	Spirochaetia	Spirochaetales	Spirochaetaceae	Treponema				0.00831118	4.68837	8.1894	6.43889	-0.811314	0.591567	-1.37147	0.17023	0.261967			8.40204	4.47573	6.43889	0.894615	0.590244	1.51567	0.129603	0.27478				0.191645	0.133298	-0.0893427	-0.255618	0.0971999	-0.100897	-0.142276	-0.082794		0.0469319	0.169037	0.357827	0.00758371	0.316948	0.298803	0.141872	0.394285	5.51403
9b2d9b83b024e65a1029746fd713c437	Bacteria	Proteobacteria	Gammaproteobacteria	Betaproteobacteriales	Methylophilaceae	MM2				0.00826725	7.22765	5.58206	6.40486	0.376407	0.779553	0.48285	0.629202	0.722568			4.94594	7.86378	6.40486	-0.672532	0.77726	-0.86526	0.386896	0.588611				-0.0278401	-0.0538382	-0.0223129	-0.012922	0.0170351	0.0399264	0.115133	-0.00599363		0.774869	0.579994	0.818704	0.894405	0.86109	0.681614	0.235417	0.950911	0
9f25be7ef94864b4a412f7fd7835f126	Bacteria	Proteobacteria	Gammaproteobacteria	Oceanospirillales	Halomonadaceae	Halomonas				0.00826524	9.11939	3.68722	6.4033	1.30389	0.933395	1.39693	0.162433	0.252884			6.02999	6.77662	6.4033	-0.170384	0.951174	-0.179131	0.857835	0.936777				0.047866	-0.091091	-0.188686	0.129424	-0.146461	-0.0212725	-0.223069	-0.266938		0.622767	0.34846	0.0505038	0.18188	0.130399	0.827022	0.0203116	0.00522729	0
81adc82b7c57ac8247659f6e5593f433	Bacteria	Proteobacteria	Deltaproteobacteria	Oligoflexales	Oligoflexaceae	Oligoflexus				0.00825606	8.60326	4.18912	6.39619	1.03507	0.495112	2.09059	0.0365651	0.0774833			9.91979	2.87259	6.39619	1.78436	0.470988	3.78854	0.000151534	0.000900529				0.250661	-0.099075	-0.374923	0.0312183	-0.0725708	-0.10546	-0.372382	-0.475942		0.00888238	0.307658	6.39284e-05	0.748413	0.455434	0.277368	7.23011e-05	1.93057e-07	6.61683
d75646b1a685979ad8a18d3adf842ece	Bacteria	Bacteroidetes	Bacteroidia	Bacteroidales	Paludibacteraceae	Microbacter				0.00825048	9.94872	2.83502	6.39187	1.8188	0.876555	2.07494	0.037992	0.0795598			10.761	2.02272	6.39187	2.41879	0.858252	2.81827	0.00482831	0.0206265				0.173493	0.00548275	-0.384795	0.216088	0.0206355	-0.116931	-0.13911	-0.138659		0.0725492	0.95509	3.92493e-05	0.0246954	0.832125	0.228135	0.151046	0.152389	6.61683
1aeb1b9a672b4454f77b6209e1528891	Bacteria	Bacteroidetes	Bacteroidia	Chitinophagales	37-13	uncultured bacterium				0.00804315	9.67029	2.7922	6.23124	1.78865	0.63466	2.81829	0.00482802	0.0153251			6.85863	5.60385	6.23124	0.285419	0.664012	0.429841	0.667312	0.815433				-0.141067	-0.311256	-0.145871	0.244713	-0.240646	0.117728	-0.173193	-0.205062		0.145325	0.00104222	0.131972	0.0106963	0.0121158	0.224958	0.0730531	0.0332587	0
1d8087332e7bd2c7263c195f6725fed2	Bacteria	Proteobacteria	Gammaproteobacteria	Pseudomonadales	Moraxellaceae	Acinetobacter				0.00800511	4.89241	7.51112	6.20177	-0.621175	0.647416	-0.959467	0.337323	0.443672			8.00552	4.39802	6.20177	0.868033	0.643731	1.34844	0.177517	0.345509				0.205609	0.20362	0.111517	-0.0361651	0.0192228	-0.0844825	0.141297	-0.173891		0.0327811	0.0345445	0.250548	0.7102	0.843465	0.384679	0.144663	0.0718869	2.20561
dd63a3ba7953e6f0b9a912a7310873e8	Bacteria	Proteobacteria	Gammaproteobacteria	Betaproteobacteriales	Burkholderiaceae	Aquabacterium				0.00787104	9.18793	3.00788	6.0979	1.61151	0.969428	1.66233	0.096446	0.167759			4.09736	8.09845	6.0979	-0.97798	0.986958	-0.990904	0.321733	0.517486				0.0244351	0.0938817	0.0424067	0.0278787	0.0772008	0.0201855	0.156233	-0.125961		0.801799	0.333829	0.663003	0.774565	0.427111	0.835733	0.106384	0.193953	0
86bf89d6f952dba7a438b6d6d96e56fd	Bacteria	Gemmatimonadetes	Gemmatimonadetes	Gemmatimonadales	Gemmatimonadaceae	Gemmatirosa				0.00784698	7.26606	4.89247	6.07927	0.560889	0.666952	0.840973	0.400363	0.507824			5.5315	6.62703	6.07927	-0.248256	0.669447	-0.370838	0.710759	0.854831				0.0744296	0.0763866	0.00111025	0.0067338	0.0847197	-0.0896122	0.121145	0.0625507		0.44394	0.432017	0.990901	0.944857	0.383341	0.356373	0.211689	0.520151	0
98bbeaaa7adde75d4bbdf996be574c39	Bacteria	Proteobacteria	Gammaproteobacteria	Enterobacteriales	Enterobacteriaceae	Pantoea				0.00784041	8.23846	3.90988	6.07417	1.06708	0.787459	1.35509	0.175387	0.266829			9.79833	2.35001	6.07417	2.05472	0.76001	2.70354	0.00686051	0.0269376				0.283555	0.185185	-0.299791	0.0611813	-0.0581772	-0.15314	-0.0246746	-0.280081		0.00294152	0.0550172	0.00162104	0.529345	0.549795	0.113579	0.799896	0.00332668	0
065b67403fdcbb55ee3fadd3becb5f34	Bacteria	Actinobacteria	Actinobacteria	Micrococcales	Microbacteriaceae	Agromyces				0.00781011	3.53218	8.56921	6.0507	-1.27277	0.893106	-1.4251	0.154128	0.244227			6.09388	6.00751	6.0507	0.0171732	0.909773	0.0188763	0.98494	0.993693				0.0776226	0.0551593	0.198185	-0.215311	0.152103	0.060965	0.0476249	-0.074527		0.424582	0.570718	0.0397758	0.0252306	0.116075	0.530805	0.624523	0.443342	0
642a6c27c3c7d35673aabe68ece4eab5	Bacteria	Actinobacteria	Thermoleophilia	Solirubrobacterales	Solirubrobacteraceae	Parviterribacter				0.00777932	4.17601	7.87768	6.02685	-0.912857	0.524695	-1.73978	0.0818968	0.146264			3.84032	8.21337	6.02685	-1.09035	0.519928	-2.09711	0.0359835	0.103307				-0.156252	0.0191966	0.283262	-0.109167	-0.0341127	0.0269014	0.0345358	0.242445		0.106342	0.843676	0.00297234	0.260734	0.725973	0.782268	0.722713	0.0114687	25.3645
87c7409191d4852ae41471062e9b766b	Bacteria	Firmicutes	Clostridia	Clostridiales	Lachnospiraceae	Vallitalea				0.00772571	5.40857	6.56206	5.98532	-0.279671	0.472672	-0.591681	0.554064	0.653135			6.23448	5.73615	5.98532	0.112496	0.472732	0.23797	0.811904	0.903243				0.0715052	0.0136068	-0.0333072	-0.0613596	0.0863914	-0.177672	-0.104	0.0889799		0.462096	0.888844	0.732196	0.528143	0.373991	0.0658266	0.284111	0.359791	37.4954
bf72d911b6b7887503ad03c514e06fc1	Bacteria	Actinobacteria	Actinobacteria	Catenulisporales	Actinospicaceae	Actinospica				0.00767562	8.88284	3.01017	5.94651	1.56934	0.718864	2.18308	0.0290299	0.0654092			5.4614	6.43162	5.94651	-0.230714	0.742061	-0.31091	0.755869	0.87178				-0.0401339	0.0103507	-0.0384391	0.24108	0.0702967	0.125726	0.15256	0.0305369		0.680049	0.91533	0.692866	0.011957	0.469718	0.194792	0.11497	0.753727	0
0ed6b617669cf039cd571c3e5ca884c8	Bacteria	Proteobacteria	Deltaproteobacteria	Deltaproteobacteria Incertae Sedis	Unknown Family	Deferrisoma				0.00764016	9.03057	2.8075	5.91903	1.68161	0.648122	2.59459	0.00947044	0.0259678			5.8053	6.03277	5.91903	-0.0488252	0.674767	-0.0723587	0.942316	0.980721				-0.0387299	-0.0177499	-0.119523	0.197437	-0.0466526	-0.0397821	0.205223	-0.0654862		0.690661	0.855324	0.217918	0.0405443	0.63162	0.682702	0.0331173	0.50072	0
4460c2987a1c24541c1fe0a99d5b30e7	Bacteria	Proteobacteria	Gammaproteobacteria	Betaproteobacteriales	Burkholderiaceae	Ralstonia				0.00761208	6.08139	5.71316	5.89728	0.0882128	0.713302	0.123668	0.901578	0.938485			6.3038	5.49076	5.89728	0.205897	0.713161	0.288711	0.772803	0.883676				0.115217	0.172573	0.0405684	-0.000377055	0.220986	0.0419393	0.010202	-0.04836		0.235071	0.074102	0.676777	0.99691	0.0215432	0.666495	0.916541	0.619179	13.2337
025472796b68717c7553b6e938206ef5	Bacteria	Bacteroidetes	Bacteroidia	Sphingobacteriales	NS11-12 marine group	uncultured bacterium				0.00747547	9.09319	2.48971	5.79145	1.8625	0.665061	2.80049	0.00510256	0.0156596			10.582	1.00093	5.79145	3.40672	0.603627	5.64376	1.66378e-08	3.06365e-07				0.401264	0.184154	-0.424323	-0.0637826	0.0419897	-0.185719	-0.375098	-0.464759		1.67861e-05	0.056408	4.72687e-06	0.511951	0.666118	0.0543092	6.33878e-05	4.03828e-07	0
685ed58a116c82020a377d44d3bf9eea	Bacteria	Bacteroidetes	Bacteroidia	Bacteroidales	Rikenellaceae	Acetobacteroides				0.00744661	7.37045	4.16773	5.76909	0.821294	0.814104	1.00883	0.313056	0.418977			4.53269	7.00548	5.76909	-0.62161	0.817831	-0.760071	0.447212	0.630109				-0.0744588	0.00873735	0.082447	0.0542819	-0.0741886	-0.0715989	0.0271578	-0.0873509		0.44376	0.928489	0.396276	0.576871	0.445421	0.461508	0.780245	0.368688	0
06aa9dea21a4271748559dfeb47c19bf	Bacteria	Firmicutes	Negativicutes	Selenomonadales	Veillonellaceae	Anaerosinus				0.00724273	7.87781	3.34445	5.61113	1.23232	0.469998	2.62198	0.00874207	0.0245698			5.43129	5.79098	5.61113	-0.0807683	0.488189	-0.165445	0.868594	0.938925				-0.0783949	-0.134202	-0.202092	0.243962	-0.0802551	-0.117176	-0.0174804	-0.103032		0.419974	0.166139	0.035953	0.0109467	0.408995	0.227154	0.857497	0.288641	0
b4e4564e28e31cac8226f4d4c606cf93	Bacteria	Actinobacteria	Acidimicrobiia	Microtrichales	Microtrichaceae	uncultured				0.00724056	8.67227	2.54665	5.60946	1.7729	0.43021	4.12101	3.77215e-05	0.000202282			6.59669	4.62222	5.60946	0.516797	0.465132	1.11108	0.266535	0.457652				0.0283776	-0.0209395	-0.364546	0.295052	-0.256556	0.0966461	-0.0323934	-0.172343		0.770641	0.829689	0.000104998	0.0019358	0.00735786	0.319726	0.739276	0.0744937	0
eeb4d2bf3b5d81cc8304d852f523e79f	Bacteria	Bacteroidetes	Ignavibacteria	Ignavibacteriales	SR-FBR-L83	uncultured bacterium				0.00708067	7.57215	3.39901	5.48558	1.14118	0.61481	1.85615	0.0634317	0.119269			3.71166	7.2595	5.48558	-0.966714	0.617736	-1.56493	0.117599	0.258427				-0.0682086	0.014249	0.0224687	0.0966496	-0.0927842	0.166242	0.20717	-0.0302752		0.483045	0.883634	0.81746	0.319709	0.339535	0.0855203	0.0314512	0.755771	0
73241b250b33c09a9c422bcf450e5e7b	Bacteria	Proteobacteria	Alphaproteobacteria	Azospirillales	Azospirillaceae	Nitrospirillum				0.00703266	3.31134	7.58544	5.44839	-1.19718	0.924479	-1.29498	0.195326	0.285764			6.06098	4.8358	5.44839	0.321639	0.939086	0.342502	0.731973	0.866473				0.188207	0.138504	-0.0821594	-0.136833	0.153167	-0.0763088	-0.18285	0.0346468		0.0511029	0.152854	0.397932	0.157915	0.113516	0.432487	0.0582085	0.721858	0
a677dd1797b7f6da149ab3a59f1dc04f	Bacteria	Proteobacteria	Alphaproteobacteria	Caulobacterales	Hyphomonadaceae	Hirschia				0.00700506	5.85649	4.99752	5.427	0.230148	0.84554	0.272191	0.785475	0.857112			7.85551	2.99849	5.427	1.38473	0.828805	1.67075	0.0947702	0.22294				0.19818	-0.0312024	-0.0997117	-0.118198	0.132281	-0.00265845	-0.31655	-0.234012		0.0397801	0.748537	0.304544	0.223099	0.172344	0.978216	0.000844848	0.0147862	20.9533
4bdea1228d96c8c6a8f00543af982dc4	Bacteria	Actinobacteria	Actinobacteria	Streptosporangiales	Streptosporangiaceae	Nonomuraea				0.00700442	0.861339	9.99168	5.42651	-3.50808	0.770706	-4.55177	5.31955e-06	3.34193e-05			5.4794	5.37361	5.42651	0.0192181	0.869037	0.0221142	0.982357	0.993693				0.142384	0.0436769	0.0570771	-0.406412	0.183499	-0.0199877	-0.117555	0.0638613		0.141568	0.65355	0.557379	1.27523e-05	0.0573076	0.83732	0.225643	0.511429	17.6449
c83f64af731bed94e3deb0b97bc3fd09	Bacteria	Proteobacteria	Gammaproteobacteria	Xanthomonadales	Xanthomonadaceae	Stenotrophomonas				0.00697722	6.20571	4.60517	5.40544	0.428503	1.03471	0.41413	0.678779	0.769571			3.7979	7.01297	5.40544	-0.880544	1.03227	-0.853019	0.393649	0.592136				0.0314234	0.0885193	0.292673	-0.0560935	0.12751	0.0416097	0.222044	0.0500294		0.746815	0.362293	0.0021138	0.564201	0.188482	0.668961	0.02091	0.607117	0
defc727640ad700aacac2159d4d10231	Bacteria	Proteobacteria	Alphaproteobacteria	Reyranellales	Reyranellaceae	uncultured				0.00688621	5.34437	5.32549	5.33493	0.0072239	0.653673	0.0110513	0.991183	0.995983			6.98223	3.68763	5.33493	0.924462	0.64463	1.4341	0.151545	0.305377				0.245016	0.175984	0.18579	-0.288196	0.176531	0.100744	-0.103743	-0.105773		0.0105965	0.0684789	0.0542146	0.00248945	0.0676101	0.299539	0.28531	0.275935	13.2337
15d6812b104def008cfaa57d57628b7c	Bacteria	Actinobacteria	Acidimicrobiia	Actinomarinales	uncultured	uncultured bacterium				0.00676708	3.45763	7.02765	5.24264	-1.0305	0.451972	-2.28001	0.0226072	0.0536544			2.11783	8.36745	5.24264	-2.00117	0.414975	-4.8224	1.41843e-06	1.5458e-05				-0.314678	-0.107708	0.374986	-0.0738969	-0.0254742	0.0761809	0.043095	0.361167		0.000910337	0.267197	6.37336e-05	0.447217	0.793555	0.433262	0.657874	0.000122961	0
3c83575842d7314e1c4c17a6489413b4	Bacteria	Bacteroidetes	Bacteroidia	Bacteroidales	SB-5	uncultured organism				0.00671728	5.88872	4.51939	5.20405	0.381838	0.853537	0.447359	0.654616	0.746933			7.09197	3.31614	5.20405	1.09957	0.844153	1.30257	0.19272	0.359291				0.178692	-0.0317282	-0.174346	0.000138804	0.159029	0.0434224	-0.137809	-0.10157		0.0642646	0.744444	0.0711334	0.998862	0.100192	0.655439	0.154944	0.295576	0
26317cf6fd122221f66c4c3bf1a7ec3d	Bacteria	Proteobacteria	Gammaproteobacteria	Cellvibrionales	Spongiibacteraceae	BD1-7 clade				0.00669124	7.11493	3.25282	5.18388	1.13006	0.866029	1.30487	0.191937	0.282354			7.04454	3.32321	5.18388	1.08131	0.868481	1.24506	0.213109	0.385764				0.133576	-0.12075	-0.33073	0.095203	-0.12075	-0.114536	-0.325875	-0.381046		0.168143	0.213194	0.000472335	0.32704	0.213194	0.23787	0.000578224	4.73254e-05	0
b55c479777d85ffecf02d6e0d2746c1d	Bacteria	Proteobacteria	Deltaproteobacteria	Bdellovibrionales	Bacteriovoracaceae	Peredibacter				0.0066336	4.76233	5.51612	5.13922	-0.206432	0.547151	-0.377285	0.705962	0.791983			8.32722	1.95123	5.13922	2.09341	0.499149	4.19395	2.74138e-05	0.000206183				0.359233	0.157612	-0.164812	-0.115389	0.196528	-0.116992	-0.146179	-0.288939		0.000134492	0.103293	0.0882825	0.23437	0.0414959	0.22789	0.131151	0.00242329	7.71964
dca1079c598c286b846278892e0e2f9f	Bacteria	Proteobacteria	Gammaproteobacteria	Steroidobacterales	Steroidobacteraceae	Steroidobacter				0.00649437	4.69429	5.36843	5.03136	-0.195885	0.645281	-0.303566	0.761459	0.83839			6.31605	3.74667	5.03136	0.752346	0.639508	1.17644	0.239418	0.423341				0.192071	0.158371	-0.0769702	-0.0238208	0.20395	-0.0784173	-0.0540703	-0.0156982		0.0464348	0.101623	0.428498	0.806683	0.0342467	0.419841	0.578359	0.871895	0
2b824310ee0859e558f1aca572405fd1	Bacteria	Spirochaetes	Spirochaetia	Spirochaetales	Spirochaetaceae	Sediminispirochaeta				0.00624727	8.01916	1.66069	4.83992	2.27736	0.819142	2.78017	0.00543296	0.0165273			3.21049	6.46935	4.83992	-1.00369	0.856733	-1.17153	0.241387	0.425415				-0.0504725	-0.0543012	-0.164333	0.294964	-0.20311	0.0165697	0.10589	-0.00696332		0.603933	0.576735	0.0892246	0.00194216	0.0350093	0.864849	0.275403	0.942981	0
418e2acd632da432f3c5e53dd6245737	Bacteria	Planctomycetes	Planctomycetacia	Planctomycetales	Gimesiaceae	uncultured				0.00604837	8.46148	0.910186	4.68583	3.18418	0.639615	4.97828	6.41524e-07	4.89391e-06			5.09357	4.27809	4.68583	0.249028	0.722149	0.344844	0.730212	0.866473				-0.0290458	-0.187245	-0.230981	0.315871	-0.145625	0.0744174	-0.090857	-0.136001		0.765395	0.052324	0.0161673	0.000868076	0.132633	0.444015	0.349704	0.160484	0
47770cc71db7dbeb53ba16fd9d03a3b0	Bacteria	Firmicutes	Clostridia	Clostridiales	Peptostreptococcaceae	Paeniclostridium				0.005857	4.02122	5.05392	4.53757	-0.320742	0.662326	-0.484266	0.628197	0.722568			4.36332	4.71182	4.53757	-0.116968	0.662935	-0.176439	0.859949	0.937169				0.0149715	0.143827	-0.0251011	-0.0244136	-0.0303123	-0.0603142	0.0290009	0.0370085		0.877778	0.137535	0.796512	0.801969	0.755481	0.535209	0.765747	0.703753	0
f686848a099cb72a62645a9ca2c41401	Bacteria	Actinobacteria	Actinobacteria	Micromonosporales	Micromonosporaceae	Salinispora				0.005831	1.61006	7.4248	4.51743	-2.19133	1.11664	-1.96243	0.049712	0.099424			4.76499	4.26987	4.51743	0.156327	1.16559	0.134119	0.893309	0.953499				0.0511248	0.0739251	-0.02962	-0.264939	0.0713797	0.136464	-0.00886831	0.117502		0.59926	0.447043	0.760896	0.00558866	0.462885	0.159052	0.92742	0.225855	0
34887518648964ba297d50aa37ed78d8	Bacteria	Proteobacteria	Deltaproteobacteria	Myxococcales	Nannocystaceae	Nannocystis				0.0057981	2.85439	6.12949	4.49194	-1.09595	0.709507	-1.54467	0.122426	0.204939			4.48143	4.50245	4.49194	-0.0062806	0.721749	-0.00870191	0.993057	0.997679				0.0929083	-0.133024	-0.00267565	-0.244352	0.0425179	-0.13381	-0.321483	-0.17053		0.338887	0.169924	0.978075	0.0108159	0.662173	0.167392	0.000692328	0.077643	9.92525
716fea9df5bf14a9fbbf76ee26556a5a	Bacteria	Fibrobacteres	Fibrobacteria	Fibrobacterales	possible family 01	uncultured microorganism				0.00575459	5.43063	3.48583	4.45823	0.641739	0.777189	0.825718	0.408964	0.515064			6.61118	2.30528	4.45823	1.50329	0.759489	1.97935	0.0477769	0.130835				0.164444	0.031504	-0.342643	-0.0992184	0.0279573	-0.0935099	-0.255297	-0.280226		0.089005	0.746188	0.00028348	0.306955	0.773947	0.335755	0.00766242	0.00330983	0
033f713df851efdc4e476129f20979a5	Bacteria	Fibrobacteres	Fibrobacteria	Fibrobacterales	SBYC	uncultured organism				0.00573269	4.64511	4.23743	4.44127	0.149906	0.48308	0.310313	0.756323	0.836049			4.2151	4.66743	4.44127	-0.152308	0.482043	-0.315964	0.75203	0.87178				-0.0651345	-0.11358	0.0388033	0.0536184	-0.110519	0.0737991	0.0125567	0.0650345		0.503028	0.241833	0.690104	0.581543	0.254841	0.44782	0.897374	0.503685	0
8f21bc36202029d78f5ceb2088de11a2	Bacteria	Actinobacteria	Actinobacteria	Streptosporangiales	Thermomonosporaceae	Actinocorallia				0.00571299	3.26498	5.58703	4.426	-0.789207	0.591051	-1.33526	0.181791	0.273447			3.59914	5.25287	4.426	-0.549925	0.594131	-0.925596	0.354656	0.555385				-0.0841805	0.00345719	0.0623825	-0.246825	-0.056221	0.00333223	-0.0212742	0.0451205		0.386387	0.971673	0.521276	0.0100181	0.563315	0.972696	0.827008	0.642873	0
ad68fe85f03bf0f00b6880ec4a1bbdd7	Bacteria	Spirochaetes	Spirochaetia	Spirochaetales	Spirochaetaceae	GWE2-31-10				0.0056924	4.22407	4.59603	4.41005	-0.135633	0.435515	-0.311431	0.755473	0.836049			4.83922	3.98088	4.41005	0.288564	0.433532	0.665612	0.505659	0.675619				0.0875868	0.0420464	-0.0681963	-0.0500876	-0.0371449	-0.116651	-0.0837089	-0.0763961		0.367391	0.665694	0.483124	0.606699	0.702713	0.229256	0.389062	0.43196	7.71964
f4c014e937606290e84c6a965030aa22	Bacteria	Cyanobacteria	Oxyphotobacteria	Nostocales	Microcystaceae	Snowella 0TU37S04				0.00567828	6.78294	2.0153	4.39912	1.74681	0.636313	2.74521	0.00604722	0.017841			7.02562	1.77261	4.39912	1.99601	0.627222	3.18231	0.00146107	0.00690453				0.207033	0.0851924	-0.252089	0.169023	0.00222398	0.0417449	-0.0644955	-0.316167		0.0315662	0.380683	0.00848946	0.0803426	0.981775	0.667949	0.507235	0.000857872	0
2066dfcef59c8e4542f65a064426211c	Bacteria	Proteobacteria	Alphaproteobacteria	Rhizobiales	Pleomorphomonadaceae	Pleomorphomonas				0.00565387	2.87412	5.88629	4.3802	-1.02927	0.839123	-1.2266	0.219972	0.312917			5.7029	3.05751	4.3802	0.904947	0.842266	1.07442	0.282634	0.467265				0.138954	0.124877	0.084262	-0.235816	0.17875	0.0832302	-0.0382289	0.00148636		0.15151	0.197848	0.385925	0.0140138	0.0641769	0.39179	0.694462	0.987819	0
b0c46df158567db85e46538369dd19d0	Bacteria	Proteobacteria	Alphaproteobacteria	Rhizobiales	Labraceae	Labrys				0.00548673	6.01631	2.48512	4.25072	1.2673	0.624626	2.02889	0.0424694	0.0872124			5.56542	2.93601	4.25072	0.928079	0.63174	1.46908	0.14181	0.292381				0.0815072	-0.0836919	-0.246547	0.0888866	-0.0245981	-0.0223923	-0.120139	-0.245675		0.401701	0.389159	0.0101052	0.360296	0.800504	0.81807	0.215535	0.0103825	5.51403
13cb91124ad2cc7a308e366080a8b512	Bacteria	Actinobacteria	Actinobacteria	Pseudonocardiales	Pseudonocardiaceae	Crossiella				0.0054249	4.15841	4.24721	4.20281	-0.0255276	1.11638	-0.0228665	0.981757	0.992913			4.46623	3.93939	4.20281	0.179878	1.12026	0.160568	0.872434	0.940929				0.022423	-0.0902378	-0.0788757	-0.00709287	-0.0351183	-0.0471083	-0.144679	0.0650202		0.817824	0.353012	0.41712	0.941922	0.71823	0.628289	0.135197	0.50378	18.7477
85a55a96d32dc461e844a27ba0c77e86	Bacteria	Bacteroidetes	Bacteroidia	Chitinophagales	Chitinophagaceae	Parafilimonas				0.00539319	2.73591	5.62059	4.17825	-1.03068	0.915182	-1.1262	0.260079	0.357024			4.45361	3.90288	4.17825	0.188249	0.926976	0.203079	0.839073	0.921945				0.154703	0.0843351	0.100461	-0.249053	0.158166	-0.081777	0.056503	0.112246		0.109898	0.385512	0.300904	0.00934373	0.102072	0.400139	0.561357	0.247445	15.4393
5a23d47e4a5f98773ce2b1f03259cdba	Bacteria	Bacteroidetes	Bacteroidia	Chitinophagales	Chitinophagaceae	Chitinophaga				0.00535755	12.3684	6.32951	4.15064	-1.68387	0.84119	-2.00177	0.0453096	0.0916489			4.67427	14.0236	4.15064	0.374521	0.867811	0.43157	0.666054	0.815433				0.0358403	0.0416643	0.213208	-0.0354875	0.113547	-0.0447873	0.028021	0.0269395		0.712689	0.668553	0.0267275	0.715395	0.241971	0.645331	0.773446	0.781968	3.30842
a5e6bba4ccfe4ada8dad69e4e73c14cc	Bacteria	Planctomycetes	Planctomycetacia	Pirellulales	Pirellulaceae	Rhodopirellula				0.00531898	2.72458	5.51693	4.12076	-1.01728	0.757622	-1.34272	0.179361	0.272099			3.24767	4.99384	4.12076	-0.627329	0.764311	-0.820777	0.411773	0.608618				-0.0368919	-0.115852	0.118592	-0.218783	0.0145959	0.0529173	-0.0110558	0.109632		0.704643	0.232484	0.221548	0.0229158	0.880821	0.5865	0.909585	0.258697	0
f00aad5e9ab44cd1b83ace01511c041e	Bacteria	Bacteroidetes	Bacteroidia	Bacteroidales	Dysgonomonadaceae	uncultured				0.00530645	5.5477	2.67439	4.11104	1.04629	0.838341	1.24805	0.212012	0.30434			8.17344	0.0486459	4.11104	5.3082	0.647148	8.20244	2.35548e-16	1.57228e-14				0.533689	0.314414	-0.595607	-0.0576729	0.13918	-0.405914	-0.386881	-0.416862		2.72453e-09	0.000919971	1.05176e-11	0.553265	0.150841	1.30981e-05	3.53335e-05	7.19629e-06	0
85c2ef826e324fe895320e2a09a7dca5	Bacteria	Firmicutes	Clostridia	Clostridiales	Peptostreptococcaceae	Terrisporobacter				0.00529577	4.27699	3.92855	4.10277	0.120841	0.892798	0.135351	0.892334	0.934327			4.49105	3.71449	4.10277	0.275866	0.893502	0.308747	0.757514	0.871794				0.0681363	0.00680051	-0.0262886	0.0210935	0.0212367	0.0273213	-0.114475	-0.0626601		0.48351	0.944312	0.787109	0.828455	0.827309	0.778956	0.238119	0.51942	19.8505
17b4e79c87d256ebea962b2c536309ff	Bacteria	Actinobacteria	Actinobacteria	Micrococcales	Micrococcaceae	Sinomonas				0.0052707	3.44721	4.7195	4.08335	-0.455813	0.818326	-0.557007	0.577523	0.67483			4.45349	3.71322	4.08335	0.263206	0.820435	0.320813	0.748352	0.87178				-0.0628975	0.0584858	0.0919296	0.0370235	-0.0414809	0.0941228	0.185094	0.0446779		0.517836	0.547677	0.344021	0.703639	0.669926	0.332583	0.0551389	0.646138	0
d5291f0c4a2d8c361db478183240cef1	Bacteria	Firmicutes	Clostridia	Clostridiales	Ruminococcaceae	Ruminococcaceae NK4A214 group				0.00526614	3.39376	4.76587	4.07981	-0.481627	0.686874	-0.701187	0.483187	0.591793			4.16458	3.99505	4.07981	0.0616909	0.689035	0.0895322	0.928659	0.978114				0.0728179	0.0238678	-0.0777757	0.00416412	0.000786195	-0.0825613	-0.14653	-0.0157076		0.453896	0.806309	0.423667	0.965884	0.993557	0.39562	0.130216	0.871819	0
f3eed5e90143ff394501bda3b57a8f28	Bacteria	Bacteroidetes	Bacteroidia	Chitinophagales	Chitinophagaceae	Lacibacter				0.00512005	5.23843	2.69484	3.96664	0.950309	0.75181	1.26403	0.20622	0.297626			6.95793	0.975339	3.96664	2.80281	0.69207	4.0499	5.12394e-05	0.000360025				0.299552	0.115913	-0.319977	0.0187335	0.015132	-0.151108	-0.246841	-0.353458		0.0016357	0.232235	0.000735968	0.847401	0.876478	0.118509	0.0100129	0.000175169	0
798a894fc0099d8939c409b0c5c333d5	Bacteria	Firmicutes	Bacilli	Bacillales	Planococcaceae	Solibacillus				0.00510901	6.20745	1.70872	3.95809	1.83889	1.07004	1.71853	0.0857004	0.15204			4.53943	3.37675	3.95809	0.430756	1.10469	0.389932	0.696587	0.841577				-0.0084103	-0.0279989	-0.212888	0.11636	-0.206625	0.0437682	-0.142829	-0.277859		0.931159	0.77362	0.0269611	0.230427	0.0319105	0.652873	0.140315	0.00359627	0
9d3d5b369c8cc9d86a51e866aa6b4807	Bacteria	Chloroflexi	Anaerolineae	Anaerolineales	Anaerolineaceae	Pelolinea				0.00509936	7.13801	0.76321	3.95061	3.16005	0.737031	4.28755	1.80659e-05	0.000103733			2.80036	5.10086	3.95061	-0.858906	0.812259	-1.05743	0.290316	0.478484				-0.14249	-0.156138	-0.109396	0.322474	-0.171195	0.0725114	0.162303	-0.0951999		0.141267	0.1066	0.259727	0.000664905	0.0764761	0.455804	0.0933042	0.327055	0
854ae9680a8a20566ae364eb285e6f3e	Bacteria	Firmicutes	Clostridia	Clostridiales	Lachnospiraceae	Cellulosilyticum				0.00502193	2.86808	4.91316	3.89062	-0.755427	0.5048	-1.49649	0.134527	0.219686			3.75299	4.02825	3.89062	-0.119948	0.510054	-0.235167	0.814079	0.90378				0.00735819	-0.00124827	0.104347	-0.161961	-0.00421984	0.018724	-0.135889	-0.0240405		0.939753	0.98977	0.282498	0.0940049	0.965427	0.847478	0.160831	0.804936	0
9643b6679120d098ca4536ea021813b0	Bacteria	Proteobacteria	Deltaproteobacteria	Oligoflexales	Oligoflexaceae	Silvanigrella				0.00501429	6.68518	1.08423	3.8847	2.61938	0.590541	4.43556	9.18333e-06	5.57261e-05			5.15432	2.61509	3.8847	0.968541	0.644144	1.50361	0.132682	0.276766				0.166565	-0.00894914	-0.372315	0.0991109	-0.149443	0.0844901	-0.0935563	-0.322754		0.0849055	0.92676	7.25337e-05	0.307481	0.122668	0.384636	0.335514	0.000657338	0
196a9330494d5db6f2f9ae7bfe92b300	Bacteria	Firmicutes	Negativicutes	Selenomonadales	Veillonellaceae	Pelosinus				0.00500223	6.44279	1.30793	3.87536	2.29769	0.672169	3.41833	0.000630076	0.0025109			2.94292	4.8078	3.87536	-0.704725	0.717082	-0.982766	0.325722	0.519983				-0.110035	-0.167376	-0.0972179	0.460481	-0.201765	-0.0138293	0.104729	0.0433246		0.256937	0.0833769	0.316858	5.31911e-07	0.0362605	0.887038	0.28073	0.656166	4.41122
fb94db97e1333f14efcb2adc5ad58259	Bacteria	Firmicutes	Clostridia	Clostridiales	Lachnospiraceae	Lachnoclostridium 5				0.00497573	3.38265	7.3682	3.85483	-0.349021	0.567826	-0.614662	0.538778	0.642204			6.63865	4.1122	3.85483	-0.183945	0.567974	-0.323862	0.746042	0.87178				0.0943127	0.060509	-0.0781545	-0.119246	-0.0362494	-0.139749	0.043949	0.0423791		0.331604	0.533889	0.421406	0.218993	0.709555	0.149161	0.651532	0.663209	0
ee9bc13879269147b8d5d0669d8b365f	Bacteria	Proteobacteria	Gammaproteobacteria	Betaproteobacteriales	Rhodocyclaceae	Uliginosibacterium				0.00489879	6.31328	1.27717	3.79523	2.28317	0.990359	2.3054	0.0211441	0.0508602			7.11992	0.470534	3.79523	3.88911	0.921144	4.22204	2.421e-05	0.00018952				0.285636	-0.00179191	-0.464004	0.0735973	-0.0657464	-0.108159	-0.238337	-0.380259		0.00273041	0.985315	4.2406e-07	0.449066	0.499017	0.265186	0.0129932	4.92063e-05	0
f69fe85e9d190f83fb4eefe64c1fa147	Bacteria	Chloroflexi	Anaerolineae	Anaerolineales	Anaerolineaceae	Longilinea				0.00488991	2.51616	5.06053	3.78834	-1.00928	0.775689	-1.30115	0.193209	0.283443			4.15684	3.41984	3.78834	0.2829	0.785726	0.36005	0.71881	0.862572				0.0305034	0.0464535	0.184761	-0.102628	0.0486226	0.103026	-0.0890459	-0.134523		0.753988	0.633077	0.0555864	0.290545	0.617274	0.288671	0.359433	0.165121	15.4393
ad6a7231cc9c11884f412f9bf880cb33	Bacteria	Verrucomicrobia	Verrucomicrobiae	Verrucomicrobiales	Verrucomicrobiaceae	Roseimicrobium				0.00486838	1.71683	5.82649	3.77166	-1.74062	0.795144	-2.18907	0.028592	0.0646955			2.9099	4.63342	3.77166	-0.677271	0.818916	-0.827034	0.408218	0.605523				-0.0755595	-0.176443	0.150318	0.0143579	0.0447123	-0.125543	-0.0866631	0.0321535		0.437034	0.0677492	0.120468	0.882751	0.645884	0.195449	0.372485	0.741139	7.71964
4a14694f3b134b2e4bdd84c77d30de79	Bacteria	Dependentiae	Babeliae	Babeliales	Babeliaceae	uncultured bacterium				0.00484462	3.81295	3.69356	3.75326	0.0471468	0.711847	0.0662317	0.947193	0.968595			2.83218	4.67433	3.75326	-0.707388	0.706414	-1.00138	0.316644	0.510839				-0.100775	-0.0396734	0.0490201	0.0251402	-0.041389	0.037232	0.067772	0.0351919		0.299388	0.683522	0.614397	0.796202	0.670615	0.702049	0.485857	0.717665	0
ff325747cb88e9457d636e8080d40e15	Bacteria	Acidobacteria	Blastocatellia (Subgroup 4)	Blastocatellales	Blastocatellaceae	Blastocatella				0.00482623	10.9442	2.52512	3.739	0.980984	0.862171	1.13781	0.255201	0.352138			12.162	1.30734	3.739	2.23546	0.826348	2.70523	0.00682562	0.0269376				0.158235	-0.202382	-0.272378	0.0315951	0.029984	0.0443771	-0.232661	-0.241076		0.10192	0.0356823	0.00434695	0.745479	0.758047	0.648362	0.0153887	0.0119584	0
81bdc567036080612a1db231cde51844	Bacteria	Proteobacteria	Gammaproteobacteria	Pseudomonadales	Moraxellaceae	Cavicella				0.00472576	5.73959	1.58275	3.66117	1.87765	0.856516	2.1922	0.0283652	0.0646955			3.41745	3.9049	3.66117	-0.199767	0.891922	-0.223973	0.822778	0.909655				0.129568	0.0109524	-0.213155	0.103582	-0.0292422	0.000453367	-0.130689	-0.234427		0.181393	0.910427	0.0267658	0.286059	0.763855	0.996285	0.177611	0.0146055	0
3d8600d556010ee3c19bcd54f2c01ef6	Bacteria	Proteobacteria	Alphaproteobacteria	Azospirillales	Inquilinaceae	Inquilinus				0.00468642	6.21478	1.0466	3.63069	2.56435	0.78385	3.27148	0.00106986	0.00402327			3.57562	3.68576	3.63069	-0.0377234	0.844055	-0.0446931	0.964352	0.986521				-0.0608715	-0.141485	-0.08126	0.33536	-0.140492	0.138611	0.197497	-0.0193093		0.531436	0.144125	0.403134	0.000388272	0.14699	0.152533	0.0404828	0.84277	4.41122
16ac6ea76eaf5c8ce87c02dfa6f8d1f5	Bacteria	Proteobacteria	Gammaproteobacteria	Betaproteobacteriales	Burkholderiaceae	Herbaspirillum				0.00463966	3.38884	7.69409	3.59446	-0.16389	0.974622	-0.168157	0.866459	0.921692			7.73808	3.34484	3.59446	0.207084	0.976564	0.212054	0.832065	0.916129				-0.00079138	0.000896485	0.106468	-0.0400574	-0.0444595	0.152885	-0.169467	-0.12604		0.993514	0.992653	0.272775	0.680625	0.647753	0.11419	0.07954	0.193673	0
b0385440811453caf2aa8bcec848f1ec	Bacteria	Firmicutes	Negativicutes	Selenomonadales	Veillonellaceae	Anaerospora				0.00462649	2.49137	4.67716	3.58426	-0.902907	0.612077	-1.47515	0.140172	0.226824			3.53721	3.63132	3.58426	-0.0352797	0.620758	-0.0568332	0.954678	0.984166				0.0128012	0.100654	0.03326	-0.201872	0.035754	0.0162915	-0.149911	0.0202074		0.895387	0.299974	0.732561	0.0361601	0.71335	0.867097	0.121487	0.835558	0
e89d1ac2d2f796601d2d26ac4327a0ce	Bacteria	Planctomycetes	Phycisphaerae	MSBL9	KCLunmb-38-53	uncultured bacterium				0.00460738	1.16296	5.97595	3.56946	-2.35663	0.813776	-2.89592	0.00378048	0.0128585			2.11913	5.01979	3.56946	-1.24082	0.850234	-1.45939	0.144459	0.295773				-0.0158152	0.115416	0.0817009	-0.267472	0.0828766	-0.0975647	0.00967208	0.269473		0.870948	0.234259	0.400579	0.00513426	0.393812	0.315127	0.920862	0.00479901	0
adcee9ed0acc5710a2a670a039261376	Bacteria	Proteobacteria	Deltaproteobacteria	Syntrophobacterales	Syntrophobacteraceae	Desulfovirga				0.00456204	0.285004	6.78366	3.53433	-4.43335	0.772956	-5.73557	9.71853e-09	1.25079e-07			3.90053	3.16813	3.53433	0.302319	0.930852	0.324777	0.74535	0.87178				0.142837	0.27256	0.450656	-0.45771	0.305836	0.0910364	0.0470874	0.110318		0.140291	0.00431993	9.87434e-07	6.34561e-07	0.00128706	0.34875	0.628442	0.255708	3.30842
bb6c384216d17dd5d4a1aab4ecdc6ad1	Bacteria	Proteobacteria	Gammaproteobacteria	Ectothiorhodospirales	Thioalkalispiraceae	Thioalkalispira				0.00455698	2.97405	4.08678	3.53042	-0.460068	0.907927	-0.506723	0.612349	0.710857			5.40377	1.65706	3.53042	1.69919	0.883406	1.92345	0.0544229	0.144915				0.315964	0.192882	-0.142646	-0.149912	0.397826	-0.208111	-0.107769	-0.156664		0.00086487	0.0455014	0.140827	0.121485	2.01183e-05	0.0306717	0.266925	0.105411	0
ecd168156166a64cb7d2a00668b53b1a	Bacteria	Firmicutes	Bacilli	Bacillales	Paenibacillaceae	Cohnella				0.00450865	3.47112	3.51481	3.49297	-0.0175477	1.06338	-0.0165019	0.986834	0.994903			2.12149	4.86444	3.49297	-1.18164	1.05251	-1.12268	0.261572	0.450579				-0.220633	-0.133237	0.118477	0.0292607	-0.154597	0.161974	-0.192865	-0.0211043		0.0217583	0.169234	0.222	0.763711	0.110144	0.0939776	0.0455211	0.828368	0
9519623f1c2fc77b310e89de9b524c00	Bacteria	Spirochaetes	Spirochaetia	Spirochaetales	Spirochaetaceae	M2PT2-76 termite group				0.00448142	3.35845	3.5853	3.47187	-0.100639	0.635484	-0.158366	0.874168	0.924368			4.39845	2.5453	3.47187	0.786853	0.628314	1.25232	0.210452	0.382249				0.104942	0.0293906	-0.109503	-0.0610904	0.127703	0.00329873	-8.51286e-05	-0.0202925		0.279746	0.762692	0.259261	0.529958	0.187808	0.972971	0.999302	0.834875	0
9103937e9574d728c16be23a8ff82215	Bacteria	Actinobacteria	Actinobacteria	Kineosporiales	Kineosporiaceae	Angustibacter				0.00439254	0.988096	5.81795	3.40302	-2.5658	0.974415	-2.63317	0.00845914	0.0239004			2.97692	3.82912	3.40302	-0.356842	1.03585	-0.344491	0.730477	0.866473				0.000541441	0.176058	0.45503	-0.174267	0.193874	0.0364828	0.11124	0.0214256		0.995563	0.0683598	7.51507e-07	0.0712648	0.0443808	0.70777	0.251732	0.825797	15.4393
b2ce6f44fcec859b3cd21e40f6f1c5b7	Bacteria	Firmicutes	Erysipelotrichia	Erysipelotrichales	Erysipelotrichaceae	Turicibacter				0.00433217	4.47278	2.23971	3.35625	1.00443	0.796836	1.26052	0.207481	0.298639			4.68607	2.02643	3.35625	1.19899	0.793327	1.51134	0.130701	0.27478				0.0829468	-0.076076	-0.307353	0.00205314	-0.146912	-0.041456	-0.0792916	-0.243184		0.39341	0.433897	0.00121374	0.983175	0.129207	0.670112	0.41466	0.0112118	0
d9d04b042bd390a6e76c124cc972a206	Bacteria	Chloroflexi	Anaerolineae	Caldilineales	Caldilineaceae	Litorilinea				0.0043203	3.78649	2.90762	3.34705	0.377939	0.792708	0.476769	0.633526	0.725972			2.87318	3.82093	3.34705	-0.412926	0.792558	-0.521004	0.602364	0.758637				-0.0152517	-0.115906	0.0578557	-0.0947186	-0.0660257	0.099199	-0.0751584	0.0455832		0.875509	0.232265	0.552006	0.329518	0.497191	0.30705	0.439478	0.639466	0
29194faef49a20a899fc4b30b6830304	Bacteria	Proteobacteria	Alphaproteobacteria	Rhizobiales	Kaistiaceae	Kaistia				0.0042634	3.70081	2.90512	3.30297	0.364747	0.850562	0.42883	0.668047	0.760633			6.1911	0.414831	3.30297	3.97915	0.724575	5.49169	3.98099e-08	6.64328e-07				0.415534	0.181692	-0.255833	-0.130883	0.177013	-0.199561	-0.201615	-0.27289		7.74752e-06	0.059846	0.00753138	0.176964	0.0668525	0.038392	0.0364028	0.00427134	6.61683
c5eba14aee8cfce3840d4ffea6d7bbfb	Bacteria	Planctomycetes	Planctomycetacia	Planctomycetales	uncultured	metagenome				0.00421704	2.00075	4.53335	3.26705	-1.17659	0.877544	-1.34078	0.179993	0.272283			4.69738	1.83672	3.26705	1.35411	0.874159	1.54904	0.121371	0.26454				0.183374	0.0427528	0.0430721	-0.237741	0.194083	-0.115202	-0.251177	-0.179247		0.0574801	0.660422	0.658044	0.0132285	0.0441482	0.235132	0.00873861	0.0634286	26.4673
2b7420e80fc00e6da7766f5a95ea8331	Bacteria	Bacteroidetes	Bacteroidia	Bacteroidales	Bacteroidaceae	Bacteroides				0.00420022	3.29777	3.21027	3.25402	0.0350056	0.63627	0.0550169	0.956125	0.972516			5.11886	1.38918	3.25402	1.87603	0.600722	3.12296	0.00179044	0.00831387				0.330331	0.303388	-0.255251	-0.146293	0.101399	-0.248554	-0.260781	-0.231997		0.000480321	0.00141395	0.00767391	0.130846	0.296393	0.00949126	0.00641239	0.0156927	0
0c527556a29e879a700da4092d76bebb	Bacteria	Verrucomicrobia	Verrucomicrobiae	Opitutales	Opitutaceae	Alterococcus				0.00419099	2.10334	4.3904	3.24687	-1.05383	0.794401	-1.32658	0.184649	0.274659			4.21411	2.27963	3.24687	0.876174	0.798377	1.09744	0.272447	0.458949				0.181451	0.0129261	0.0373139	-0.271471	0.137815	0.140117	-0.111546	-0.0202769		0.0601917	0.894372	0.701424	0.00448374	0.154926	0.148083	0.250423	0.835	6.61683
d412175af2e1c4675ecbbd9702a341b7	Bacteria	Firmicutes	Clostridia	Clostridiales	Clostridiaceae 2	Alkaliphilus				0.00415354	6.90592	4.66061	3.21786	-1.39829	0.714994	-1.95566	0.0505048	0.100633			8.49502	3.07151	3.21786	0.116576	0.734956	0.158616	0.873972	0.940929				0.111268	0.11555	-0.113108	-0.226578	0.0965265	-0.169372	-0.205365	-0.0237086		0.251615	0.233711	0.24381	0.0183727	0.320329	0.0797102	0.0329933	0.807576	0
5a15b6a7690354802078c3fef95512db	Bacteria	Proteobacteria	Alphaproteobacteria	Rhodospirillales	Magnetospirillaceae	Telmatospirillum				0.00414368	3.74669	2.67374	3.21022	0.490194	0.808397	0.606377	0.544264	0.64586			3.12021	3.30023	3.21022	-0.069135	0.811303	-0.0852147	0.932091	0.979796				0.0013649	-0.00763421	-0.101399	0.136878	-0.0329312	0.136375	-0.0253895	-0.127029		0.988814	0.937498	0.296392	0.157779	0.735107	0.159327	0.794226	0.190171	0
e88acc8ac86b3890a70053465482f794	Bacteria	Firmicutes	Clostridia	Clostridiales	Lachnospiraceae	Tyzzerella 3				0.00407576	2.60247	3.71272	3.1576	-0.502701	0.591561	-0.849788	0.395443	0.503977			5.42135	0.89384	3.1576	2.57964	0.532788	4.84177	1.28689e-06	1.46213e-05				0.484072	0.28406	-0.207388	-0.296295	0.218647	-0.128168	-0.267795	-0.124107		1.11023e-07	0.00288896	0.0312693	0.00184831	0.023003	0.186196	0.00507872	0.20065	8.82245
c40a64da6a030151998612fbab969af6	Bacteria	Spirochaetes	Brachyspirae	Brachyspirales	Brachyspirales Incertae Sedis	Exilispira				0.00404197	1.76595	4.4969	3.13142	-1.37295	0.727936	-1.88608	0.0592839	0.113468			1.63993	4.62291	3.13142	-1.46081	0.726337	-2.01121	0.0443037	0.12322				-0.30905	-0.0802275	0.206423	-0.00123959	-0.145329	0.240264	0.0960128	0.274258		0.00113623	0.409157	0.0320821	0.989841	0.133432	0.0122576	0.322923	0.00407505	0
97ec8ba4bff66ea847044e0f7db687d3	Bacteria	Firmicutes	Clostridia	Clostridiales	Family XVII	Sulfobacillus				0.00396699	1.6968	4.44987	3.07333	-1.40525	0.656825	-2.13945	0.0323989	0.0709955			2.46582	3.68084	3.07333	-0.574906	0.673873	-0.853137	0.393583	0.592136				-0.0525632	0.0860076	0.296516	-0.254769	0.110007	0.197347	0.143615	0.0975815		0.589011	0.376126	0.00183309	0.00779352	0.25706	0.0406382	0.138121	0.315043	0
6e1dfc35652aecdfe682221f1ee2d743	Bacteria	Chloroflexi	Chloroflexia	Chloroflexales	Roseiflexaceae	Kouleothrix				0.00396508	2.26579	3.87792	3.07185	-0.774952	0.784746	-0.987519	0.323388	0.429575			4.16272	1.98099	3.07185	1.06934	0.779543	1.37176	0.170138	0.335254				0.287559	0.297586	-0.0489218	-0.242492	0.104573	0.0262522	-0.0243385	-0.0880725		0.00254755	0.00176123	0.615108	0.0114524	0.28145	0.787397	0.802566	0.36473	0
7c761e5369b9f119a168a4fb6b568bf6	Bacteria	Chloroflexi	Chloroflexia	Thermomicrobiales	AKYG1722	uncultured bacterium				0.00394749	3.00101	3.11544	3.05822	-0.0607456	0.806988	-0.0752745	0.939996	0.967164			2.80963	3.30682	3.05822	-0.23997	0.806694	-0.297473	0.766105	0.877897				0.0394665	0.0280557	0.0271502	-0.206528	0.0379397	0.0253664	-0.0792916	0.0134987		0.685085	0.773173	0.780305	0.0319922	0.69666	0.794409	0.41466	0.889722	6.61683
4c1d5161fcf838c83df1312d1d6a6a9d	Bacteria	Proteobacteria	Deltaproteobacteria	Oligoflexales	0319-6G20	metagenome				0.00386546	1.91793	4.07142	2.99468	-1.08633	0.973282	-1.11615	0.264358	0.361967			4.96973	1.01962	2.99468	2.26672	0.938994	2.41399	0.0157789	0.0513778				0.272043	0.121383	-0.093087	-0.194375	0.163314	-0.128548	-0.169507	-0.117229		0.00439698	0.210787	0.337955	0.0438237	0.0912552	0.184881	0.0794675	0.226943	13.2337
9c1e0a0271e6b37cb28d0dd9667c5b6a	Bacteria	Firmicutes	Clostridia	Clostridiales	Defluviitaleaceae	Defluviitaleaceae UCG-011				0.00371277	2.73214	3.02062	2.87638	-0.14206	0.748919	-0.189687	0.849555	0.909143			3.35256	2.40021	2.87638	0.480764	0.746624	0.643918	0.519629	0.687948				0.0993986	0.0758325	-0.216439	-0.0751682	0.0849639	-0.112876	-0.163093	-0.227678		0.306073	0.435374	0.0244575	0.439418	0.381966	0.244783	0.0916985	0.0177989	0
d9aea5e2fa0fce84a13cef1bd3c68b87	Bacteria	Firmicutes	Clostridia	Clostridiales	Caldicoprobacteraceae	Caldicoprobacter				0.00365196	2.30191	3.35662	2.82927	-0.536678	0.812595	-0.660449	0.508966	0.61372			3.02699	2.63154	2.82927	0.202444	0.815484	0.24825	0.803941	0.903216				0.0633012	0.0403707	-0.0104277	-0.0605912	0.110961	-0.185862	-0.1138	0.0370766		0.515147	0.678265	0.914702	0.533332	0.252931	0.0541201	0.240919	0.703234	0
c9487b078b66330c5d257fa34ace913e	Bacteria	Bacteroidetes	Ignavibacteria	Ignavibacteriales	Melioribacteraceae	IheB3-7				0.00347926	1.52776	3.86319	2.69548	-1.35078	0.979929	-1.37845	0.168065	0.259384			1.92564	3.46531	2.69548	-0.851893	0.993403	-0.85755	0.391141	0.592136				-0.0928571	-0.120677	0.181812	-0.157237	0.0638513	0.00862438	0.0366891	0.205709		0.339154	0.213474	0.0596747	0.104127	0.511495	0.929411	0.706193	0.0326949	0
34991fa3832231659460d0b82a509dbc	Bacteria	Firmicutes	Clostridia	Clostridiales	Lachnospiraceae	Anaerocolumna				0.00345031	2.42807	2.91803	2.67305	-0.268603	1.02632	-0.261714	0.793542	0.862885			2.09555	3.25055	2.67305	-0.620597	1.02573	-0.605032	0.545157	0.706588				-0.114699	-0.102799	0.131912	-0.0574347	-0.117075	0.135987	-0.1747	-0.0293719		0.237196	0.289741	0.173554	0.554908	0.227555	0.160528	0.0705533	0.762839	0
9ab5fb890410c68353e21ccde0c6404b	Bacteria	Bacteroidetes	Bacteroidia	Bacteroidales	Marinilabiliaceae	uncultured				0.00344318	4.65576	0.679287	2.66752	2.7151	0.969365	2.80091	0.00509591	0.0156596			3.82487	1.51017	2.66752	1.35289	1.01848	1.32834	0.184065	0.352296				0.132982	0.0283377	-0.402804	0.282513	-0.00348902	-0.210395	-0.0205217	-0.124826		0.17006	0.770955	1.54684e-05	0.00305262	0.971412	0.0288467	0.833037	0.198034	0
dba54cc06ea8e9be0dc4f3ff3b24401a	Bacteria	Firmicutes	Clostridia	Clostridiales	Family XI	Sedimentibacter				0.00329434	2.68131	2.42312	2.55221	0.1487	0.84394	0.176197	0.860139	0.918628			2.60077	2.50366	2.55221	0.0503324	0.844656	0.0595892	0.952483	0.983802				-0.055621	0.0290871	-0.0310141	-0.0329765	-0.162126	0.0401588	-0.268799	-0.132705		0.567493	0.765072	0.750004	0.734756	0.0936653	0.679861	0.00490968	0.170959	0
7393cd66d2f0e753f1dceb727da17206	Bacteria	Proteobacteria	Alphaproteobacteria	Rhizobiales	Hyphomicrobiaceae	uncultured				0.00281993	3.55548	0.813874	2.18468	2.08785	0.932186	2.23974	0.0251078	0.0590643			1.71647	2.65288	2.18468	-0.624531	0.97185	-0.642621	0.52047	0.687948				-0.0567739	-0.14539	-0.13825	0.242604	-0.144217	-0.0620594	0.00807004	-0.150894		0.559478	0.133267	0.153615	0.011413	0.136461	0.52344	0.933938	0.119036	0
864270bc199fc9cb229af6e380ee8a67	Bacteria	Actinobacteria	Actinobacteria	Propionibacteriales	Propionibacteriaceae	Aestuariimicrobium				0.00242778	3.10934	7.01828	1.88087	-3.37964	0.982	-3.44159	0.00057831	0.00233953			3.19641	6.93122	1.88087	2.44923	1.0278	2.38299	0.0171727	0.0552422				0.220518	0.305645	0.109402	-0.307176	0.3051	-0.036316	0.0313523	-0.0294627		0.0218291	0.00129655	0.2597	0.0012221	0.00132408	0.709045	0.747369	0.762128	0
[truncated: 107 more columns]

## Sheet: Table S8
Table S8. PERMANOVA analysis for region, season and treatment effect on microbial communities (16S rRNA count data).
Factors	F value	r2	p value a
Season (wet & dry)	3.9897	0.03106	0.0012 **
Region (Barind & Madhupur	22.4531	0.17483	0.0002 ***
Treatment (NPKS, ash, NPKS+ash)	0.7229	0.01126	0.7786
a Significance codes: very highly significant p<0.001 ‘***’; highly significant p<0.01‘**’; significant p<0.05 ‘*’; not significant p>0.05 ‘ ’.

## Sheet: Table S9
Table S9: Relative abundance (RA) of dominant microbial phyla with RA>1% and result of T-test, for region (Madhupur versus Barind) and season ( dry versus wet) effect. T test with correction for multiple testing according to the False Discovery Rate (Prism version 8).
Annotation of pulum level 16S rRNA ASV		Mean Relative abundance (%) of dominat taxa				Region effect, showing mean (decimal) and t-test result for Barind versus Madhupur region							Season effect, effect, showing mean (decimal) and t-test result for dry versus wet season
Kingdom	Phylum	Madhupur.Dry	Madhupur.Wet	Barind.Dry	Barind.Wet	Significant?	P value	Mean (decimal) of Barind	Mean (decimal) of Madhupur	Difference	SE of difference	Adjusted P Value	Significant?	P value	Mean (decimal) of Wet season	Mean (decimal) of Dry season	Difference	SE of difference	Adjusted P Value
Bacteria	Acidobacteria	12.0778	11.0936	13.9898	12.182	Yes	<0.001	0.1307	0.1159	0.01481	0.003489	<0.001	Yes	<0.001	0.1164	0.1301	-0.01377	0.003529	0.002
Bacteria	Actinobacteria	6.5784	7.41293	11.3275	10.1661	Yes	<0.001	0.1082	0.06996	0.0382	0.003929	<0.001	No	0.668	0.0879	0.09022	-0.002325	0.005399	>0.999
Bacteria	Bacteroidetes	3.31608	2.43013	3.04743	2.77299	No	0.883	0.029	0.02873	0.0002694	0.001832	>0.999	Yes	0.001	0.02602	0.03172	-0.0057	0.001746	0.019
Bacteria	Chloroflexi	16.4981	20.5374	16.1045	18.9096	No	0.228	0.1747	0.1852	-0.01046	0.008633	0.965	Yes	<0.001	0.1972	0.1627	0.03458	0.008018	<0.001
Bacteria	Cyanobacteria	1.85998	1.06093	1.18657	1.3824	No	0.221	0.01276	0.0146	-0.001843	0.001499	0.961	No	0.05	0.01222	0.01515	-0.002932	0.001482	0.49
Bacteria	Firmicutes	4.49701	4.63311	7.16574	5.92903	Yes	<0.001	0.06606	0.04565	0.0204	0.004085	<0.001	No	0.179	0.05281	0.0589	-0.006084	0.004502	0.923
Bacteria	Nitrospirae	2.34694	2.48419	1.75473	2.42066	No	0.034	0.02082	0.02416	-0.003332	0.001549	0.36	No	0.009	0.02452	0.02046	0.004069	0.001533	0.113
Bacteria	Patescibacteria	1.40626	0.931419	1.842	1.38445	Yes	<0.001	0.01598	0.01169	0.004292	0.001108	0.002	Yes	<0.001	0.01158	0.01609	-0.00451	0.0011	0.001
Bacteria	Planctomycetes	6.9596	7.36538	4.86058	5.17681	Yes	<0.001	0.05033	0.07162	-0.0213	0.001774	<0.001	No	0.202	0.06271	0.05924	0.003469	0.002704	0.947
Bacteria	Proteobacteria	28.2583	24.7619	25.2424	23.7865	Yes	<0.001	0.2453	0.2651	-0.01978	0.005557	0.007	Yes	<0.001	0.2427	0.2677	-0.02494	0.005358	<0.001
Bacteria	Rokubacteria	1.60362	1.3847	1.02792	1.10582	No	0.018	0.01064	0.01494	-0.004303	0.001797	0.214	No	0.715	0.01245	0.01313	-0.000675	0.001844	>0.999
Bacteria	Verrucomicrobia	5.67767	4.93066	3.90856	3.67146	Yes	<0.001	0.03778	0.05304	-0.01526	0.001956	<0.001	No	0.049	0.04301	0.04781	-0.004802	0.00241	0.479
Archaea	Euryarchaeota	1.3646	2.78194	1.52116	2.67583	No	0.905	0.02098	0.02073	0.0002447	0.002046	>0.999	Yes	<0.001	0.02729	0.01442	0.01287	0.00162	<0.001
